# Supplementary material for: Penta­potassium europium(III) dilithium deca­fluoride, K5EuLi2F10
Source: Acta Crystallogr Sect E Struct Rep Online. 2009 Oct 28;65(Pt 11):i82. doi: 10.1107/S1600536809044055 (PMC2971037; doi:10.1107/S1600536809044055)
Supplement: Supplementary file 1 [file e-65-00i82-sup1.cif]

##############################################################################
###                                                                        ###
###        Electronic paper (Acta Crystallographica Section E)             ###
###                                                                        ###
##############################################################################
#                                                                            #
# This CIF contains the data in a paper accepted for publication in Acta     #
# Crystallographica Section E. It conforms to the requirements of Notes      #
# for Authors for Section E, and has been peer reviewed under the auspices   #
# of the IUCr Commission on Journals.                                        #
#                                                                            #
# Full details of the Crystallographic Information File format               #
# are given in the paper "The Crystallographic Information File (CIF):       #
# a New Standard Archive File for Crystallography" by S. R. Hall, F. H.      #
# Allen and I. D. Brown [Acta Cryst. (1991), A47, 655-685].                  #
#                                                                            #
# The current version of the core CIF dictionary is obtainable from          #
# ftp://ftp.iucr.org/pub/cif_core.dic. The current version number is 2.4.    #
#                                                                            #
# Software is freely available for graphical display of the structure(s) in  #
# this CIF.  For information consult the CIF home page http://www.iucr.org/  #
# cif/home.html                                                              #
#                                                                            #
# This file may be used for bona fide research purposes within the           #
# scientific community so long as proper attribution is given to the journal # 
# article from which it was obtained.                                        #
#                                                                            #
##############################################################################
                                             
data_I
_audit_creation_method     SHELXL-97
_chemical_name_systematic
;
Pentapotassium europium(III) dilithium decafluoride
;
_chemical_name_common     ?
_chemical_formula_moiety     ?
_chemical_formula_sum     'Eu F10 K5 Li2'
_chemical_formula_structural     'K5 Eu Li2 F10'
_chemical_formula_iupac     'K5 Eu Li2 F10'
_chemical_formula_weight     551.35
_chemical_melting_point     ?
_symmetry_cell_setting     orthorhombic
_symmetry_space_group_name_H-M     'P n m a'
_symmetry_space_group_name_Hall     '-P 2ac 2n'
loop_
    _symmetry_equiv_pos_as_xyz
    'x, y, z'
    '-x+1/2, -y, z+1/2'
    '-x, y+1/2, -z'
    'x+1/2, -y+1/2, -z+1/2'
    '-x, -y, -z'
    'x-1/2, y, -z-1/2'
    'x, -y-1/2, z'
    '-x-1/2, y-1/2, z-1/2'
_cell_length_a     20.5539(6)
_cell_length_b     7.7356(2)
_cell_length_c     6.8721(2)
_cell_angle_alpha     90.00
_cell_angle_beta     90.00
_cell_angle_gamma     90.00
_cell_volume     1092.64(5)
_cell_formula_units_Z     4
_cell_measurement_reflns_used     12717
_cell_measurement_theta_min     2.8140
_cell_measurement_theta_max     47.0163
_cell_measurement_temperature     295(2)
_exptl_crystal_description     'rectangular prism'
_exptl_crystal_colour     'colorless'
_exptl_crystal_size_max     0.35
_exptl_crystal_size_mid     0.20
_exptl_crystal_size_min     0.15
_exptl_crystal_density_diffrn     3.352
_exptl_crystal_density_meas     ?
_exptl_crystal_density_method     'not measured'
_exptl_crystal_F_000     1016
_exptl_absorpt_coefficient_mu     7.750
_exptl_absorpt_correction_type     'multi-scan'
_exptl_absorpt_process_details     '(CrysAlis RED; Oxford Diffraction, 2007)'
_exptl_absorpt_correction_T_min     0.1457
_exptl_absorpt_correction_T_max     0.3100
_diffrn_ambient_temperature     295(2)
_diffrn_radiation_type     MoK\a
_diffrn_radiation_wavelength     0.71073
_diffrn_radiation_source     'fine-focus sealed tube'
_diffrn_radiation_monochromator     graphite
_diffrn_measurement_device_type     'Kuma KM-4 with CCD area-detector'
_diffrn_measurement_method     \w
_diffrn_detector_area_resol_mean     '1024x1024 with blocks 2x2, 33.133pixel/mm'
_diffrn_reflns_number     23852
_diffrn_reflns_av_R_equivalents     0.0343
_diffrn_reflns_av_sigmaI/netI     0.0487
_diffrn_reflns_theta_min     3.13
_diffrn_reflns_theta_max     47.17
_diffrn_reflns_theta_full     28.00
_diffrn_measured_fraction_theta_max     0.930
_diffrn_measured_fraction_theta_full     0.996
_diffrn_reflns_limit_h_min     -42
_diffrn_reflns_limit_h_max     27
_diffrn_reflns_limit_k_min     -11
_diffrn_reflns_limit_k_max     15
_diffrn_reflns_limit_l_min     -14
_diffrn_reflns_limit_l_max     9
_diffrn_standards_number     0
_diffrn_standards_interval_count     .
_diffrn_standards_interval_time     .
_diffrn_standards_decay_%     ?
_refine_special_details
;
Refinement of <i>F</i>^2^ against ALL reflections. The weighted <i>R</i>-factor
<i>wR</i> and goodness of fit <i>S</i> are based on <i>F</i>^2^, conventional
<i>R</i>-factors <i>R</i> are based on <i>F</i>, with <i>F</i> set to zero for
negative <i>F</i>^2^. The threshold expression of <i>F</i>^2^ >
\s(<i>F</i>^2^) is used only for calculating <i>R</i>-factors(gt) <i>etc</i>.
and is not relevant to the choice of reflections for refinement.
<i>R</i>-factors based on <i>F</i>^2^ are statistically about twice as large
as those based on <i>F</i>, and <i>R</i>- factors based on ALL data will be
even larger.
To eliminate the weak reflections measured at high theta angles a 2theta limit
was applied during structure refinement. The refinement on the whole data set
(2theta = 47\%) only slightly improved the standard deviations. Concluding,
it was decided to refine the structure using a maximum measured 2theta limit.
For completeness calculations the 2theta threshold was set to 28.
;
_reflns_number_total     4895
_reflns_number_gt     3564
_reflns_threshold_expression     'I>2\s(I)'
_refine_ls_structure_factor_coef     Fsqd
_refine_ls_matrix_type     full
_refine_ls_R_factor_all     0.0381
_refine_ls_R_factor_gt     0.0211
_refine_ls_wR_factor_gt     0.0367
_refine_ls_wR_factor_ref     0.0387
_refine_ls_goodness_of_fit_ref     0.827
_refine_ls_restrained_S_all     0.827
_refine_ls_number_reflns     4895
_refine_ls_number_parameters     98
_refine_ls_number_restraints     0
_refine_ls_weighting_scheme     calc
_refine_ls_weighting_details
                        'w=1/[\s^2^(Fo^2^)+(0.02P)^2^] where P=(Fo^2^+2Fc^2^)/3'
_atom_sites_solution_primary     direct
_atom_sites_solution_secondary     difmap
_refine_ls_shift/su_max     0.001
_refine_ls_shift/su_mean     0.000
_refine_diff_density_max     2.353
_refine_diff_density_min     -3.023
_refine_ls_extinction_method     'SHELXL97 (Sheldrick, 2008)'
_refine_ls_extinction_coef     0.0234(3)
_refine_ls_extinction_expression
                                  'Fc^*^=kFc[1+0.001xFc^2^\l^3^/sin(2\q)]^-1/4^'
loop_
    _atom_type_symbol
    _atom_type_description
    _atom_type_scat_dispersion_real
    _atom_type_scat_dispersion_imag
    _atom_type_scat_source
    'Li' 'Li' -0.0003 0.0001
                         'International Tables Vol C Tables 4.2.6.8 and 6.1.1.4'
    'F' 'F' 0.0171 0.0103
                         'International Tables Vol C Tables 4.2.6.8 and 6.1.1.4'
    'K' 'K' 0.2009 0.2494
                         'International Tables Vol C Tables 4.2.6.8 and 6.1.1.4'
    'Eu' 'Eu' -0.1578 3.6682
                         'International Tables Vol C Tables 4.2.6.8 and 6.1.1.4'
_computing_data_collection     'CrysAlis CCD (Oxford Diffraction, 2007)'
_computing_cell_refinement     'CrysAlis RED (Oxford Diffraction, 2007)'
_computing_data_reduction     'CrysAlis RED (Oxford Diffraction, 2007)'
_computing_structure_solution     'SHELXS97 (Sheldrick, 2008)'
_computing_structure_refinement     'SHELXL97 (Sheldrick, 2008)'
_computing_molecular_graphics     'DIAMOND (Brandenburg & Putz, 2006)'
_computing_publication_material     'SHELXL97 (Sheldrick, 2008)'
loop_
    _atom_site_type_symbol
    _atom_site_label
    _atom_site_fract_x
    _atom_site_fract_y
    _atom_site_fract_z
    _atom_site_U_iso_or_equiv
    _atom_site_adp_type
    _atom_site_calc_flag
    _atom_site_refinement_flags
    _atom_site_occupancy
    _atom_site_disorder_assembly
    _atom_site_disorder_group
    K K1 0.457104(13) 0.97833(4) 0.25084(4) 0.01525(4) Uani d . 1 . .
    K K2 0.282845(14) 0.02578(4) 0.42686(4) 0.01675(5) Uani d . 1 . .
    K K3 0.36036(2) 0.2500 0.93720(6) 0.01762(7) Uani d S 1 . .
    Eu Eu1 0.106855(4) 0.2500 0.236787(10) 0.00739(2) Uani d S 1 . .
    Li Li1 0.92238(15) 0.2500 0.9701(4) 0.0131(5) Uani d S 1 . .
    Li Li2 0.67290(16) 0.2500 0.8419(5) 0.0143(6) Uani d S 1 . .
    F F1 0.00915(5) 0.2500 0.04773(15) 0.01369(18) Uani d S 1 . .
    F F2 0.01991(5) 0.2500 0.45288(15) 0.0174(2) Uani d S 1 . .
    F F3 0.09032(4) 0.96151(9) 0.15506(12) 0.01698(15) Uani d . 1 . .
    F F4 0.14639(4) 0.07571(10) 0.49951(11) 0.01549(14) Uani d . 1 . .
    F F5 0.21739(5) 0.2500 0.19250(16) 0.0167(2) Uani d S 1 . .
    F F6 0.37353(6) 0.2500 0.31189(16) 0.01580(19) Uani d S 1 . .
    F F7 0.75888(5) 0.2500 0.79160(15) 0.0160(2) Uani d S 1 . .
    F F8 0.63085(5) 0.2500 0.60493(14) 0.01447(19) Uani d S 1 . .
loop_
    _atom_site_aniso_label
    _atom_site_aniso_U_11
    _atom_site_aniso_U_22
    _atom_site_aniso_U_33
    _atom_site_aniso_U_12
    _atom_site_aniso_U_13
    _atom_site_aniso_U_23
    K1 0.01483(10) 0.01435(10) 0.01657(10) -0.00139(8) -0.00065(9) -0.00117(9)
    K2 0.01782(11) 0.01449(11) 0.01795(10) 0.00145(9) -0.00036(9) -0.00152(9)
    K3 0.0292(2) 0.01074(15) 0.01291(14) 0.000 -0.00250(14) 0.000
    Eu1 0.00789(3) 0.00732(3) 0.00696(3) 0.000 -0.00052(3) 0.000
    Li1 0.0131(13) 0.0150(14) 0.0112(12) 0.000 0.0005(11) 0.000
    Li2 0.0160(15) 0.0147(14) 0.0121(12) 0.000 0.0002(11) 0.000
    F1 0.0096(4) 0.0171(5) 0.0144(4) 0.000 -0.0018(4) 0.000
    F2 0.0163(5) 0.0221(5) 0.0138(4) 0.000 0.0025(4) 0.000
    F3 0.0219(4) 0.0108(3) 0.0183(3) -0.0001(3) -0.0047(3) -0.0029(3)
    F4 0.0222(4) 0.0104(3) 0.0139(3) -0.0007(3) -0.0029(3) -0.0009(3)
    F5 0.0106(4) 0.0228(5) 0.0168(4) 0.000 -0.0014(4) 0.000
    F6 0.0150(5) 0.0197(5) 0.0127(4) 0.000 -0.0028(4) 0.000
    F7 0.0129(5) 0.0203(5) 0.0147(4) 0.000 0.0011(4) 0.000
    F8 0.0134(4) 0.0205(5) 0.0095(4) 0.000 -0.0012(4) 0.000
_geom_special_details
;
 All esds (except the esd in the dihedral angle between two l.s. planes)
 are estimated using the full covariance matrix.  The cell esds are taken
 into account individually in the estimation of esds in distances, angles
 and torsion angles; correlations between esds in cell parameters are only
 used when they are defined by crystal symmetry.  An approximate (isotropic)
 treatment of cell esds is used for estimating esds involving l.s. planes.
;
loop_
    _geom_bond_atom_site_label_1
    _geom_bond_atom_site_label_2
    _geom_bond_site_symmetry_2
    _geom_bond_distance
    _geom_bond_publ_flag
    K1 F8 5_666 2.7148(9) ?
    K1 F1 6_666 2.7344(7) ?
    K1 F2 2_564 2.7451(9) ?
    K1 F6 1_565 2.7465(8) ?
    K1 F4 2_564 2.7718(8) ?
    K1 F1 2_565 2.7863(8) ?
    K1 F3 6_656 2.8163(9) ?
    K1 F2 6_666 2.8359(8) ?
    K1 Li1 6_567 2.933(2) ?
    K1 F3 2_575 2.9804(8) ?
    K1 Li2 5_666 3.266(3) ?
    K1 Li1 2_664 3.395(3) ?
    K2 F7 6_557 2.6446(8) ?
    K2 F6 . 2.6658(10) ?
    K2 F5 . 2.7225(9) ?
    K2 F7 5_656 2.7460(7) ?
    K2 F8 5_656 2.7831(7) ?
    K2 F5 2 2.8078(8) ?
    K2 F4 . 2.8748(8) ?
    K2 Li2 5_656 2.965(2) ?
    K2 F3 2_565 3.0440(9) ?
    K2 Li2 6_557 3.262(3) ?
    K2 F4 2_554 3.3700(8) ?
    K2 Li1 6_557 3.426(3) ?
    K3 F4 2 2.5594(8) ?
    K3 F4 8_666 2.5594(8) ?
    K3 F6 1_556 2.5891(11) ?
    K3 F7 6_557 2.6119(11) ?
    K3 F3 2_565 2.7320(8) ?
    K3 F3 8_656 2.7320(8) ?
    K3 Li1 6_557 3.076(3) ?
    K3 F2 6_657 3.3652(12) ?
    Eu1 F5 . 2.2923(11) y
    Eu1 F2 . 2.3236(11) y
    Eu1 F3 1_545 2.3262(7) y
    Eu1 F3 7_575 2.3262(7) ?
    Eu1 F1 . 2.3918(10) y
    Eu1 F4 7_565 2.3954(7) ?
    Eu1 F4 . 2.3954(7) y
    Eu1 F8 6_556 2.3996(10) y
    Eu1 Li2 6_557 3.198(3) ?
    Li1 F6 6_657 1.804(3) y
    Li1 F1 1_656 1.862(3) y
    Li1 F3 5_666 1.8669(16) y
    Li1 F3 3_646 1.8669(16) ?
    Li1 K1 4_566 2.933(2) ?
    Li1 K1 6_647 2.933(2) ?
    Li1 K3 6_657 3.076(3) ?
    Li1 K1 2_665 3.395(3) ?
    Li1 K1 8_756 3.395(3) ?
    Li1 K2 6_657 3.426(3) ?
    Li1 K2 4_556 3.426(3) ?
    Li2 F7 . 1.801(4) y
    Li2 F4 6_657 1.817(2) y
    Li2 F4 4_556 1.817(2) ?
    Li2 F8 . 1.844(3) y
    Li2 K2 5_656 2.965(2) ?
    Li2 K2 3_656 2.965(2) ?
    Li2 Eu1 6_657 3.198(3) ?
    Li2 K2 4_556 3.262(3) ?
    Li2 K2 6_657 3.262(3) ?
    Li2 K1 5_666 3.266(3) ?
    Li2 K1 3_646 3.266(3) ?
loop_
    _geom_angle_atom_site_label_1
    _geom_angle_atom_site_label_2
    _geom_angle_atom_site_label_3
    _geom_angle_site_symmetry_1
    _geom_angle_site_symmetry_3
    _geom_angle
    _geom_angle_publ_flag
    F8 K1 F1 5_666 6_666 125.15(3) ?
    F8 K1 F2 5_666 2_564 88.19(3) ?
    F1 K1 F2 6_666 2_564 143.59(3) ?
    F8 K1 F6 5_666 1_565 91.46(3) ?
    F1 K1 F6 6_666 1_565 65.12(3) ?
    F2 K1 F6 2_564 1_565 135.55(3) ?
    F8 K1 F4 5_666 2_564 67.56(3) ?
    F1 K1 F4 6_666 2_564 137.02(3) ?
    F2 K1 F4 2_564 2_564 64.55(3) ?
    F6 K1 F4 1_565 2_564 74.37(3) ?
    F8 K1 F1 5_666 2_565 59.07(3) ?
    F1 K1 F1 6_666 2_565 91.096(10) ?
    F2 K1 F1 2_564 2_565 95.48(2) ?
    F6 K1 F1 1_565 2_565 121.93(3) ?
    F4 K1 F1 2_564 2_565 123.48(2) ?
    F8 K1 F3 5_666 6_656 122.24(3) ?
    F1 K1 F3 6_666 6_656 62.54(2) ?
    F2 K1 F3 2_564 6_656 88.52(3) ?
    F6 K1 F3 1_565 6_656 127.47(3) ?
    F4 K1 F3 2_564 6_656 151.91(2) ?
    F1 K1 F3 2_565 6_656 63.93(3) ?
    F8 K1 F2 5_666 6_666 164.89(3) ?
    F1 K1 F2 6_666 6_666 60.15(3) ?
    F2 K1 F2 2_564 6_666 91.732(11) ?
    F6 K1 F2 1_565 6_666 78.06(3) ?
    F4 K1 F2 2_564 6_666 98.83(3) ?
    F1 K1 F2 2_565 6_666 135.88(3) ?
    F3 K1 F2 6_656 6_666 72.85(3) ?
    F8 K1 F3 5_666 2_575 62.84(2) ?
    F1 K1 F3 6_666 2_575 62.36(3) ?
    F2 K1 F3 2_564 2_575 148.43(2) ?
    F6 K1 F3 1_565 2_575 62.20(3) ?
    F4 K1 F3 2_564 2_575 110.69(2) ?
    F1 K1 F3 2_565 2_575 59.86(2) ?
    F3 K1 F3 6_656 2_575 96.38(2) ?
    F2 K1 F3 6_666 2_575 119.55(2) ?
    Li1 K1 F3 6_567 2_575 36.79(4) ?
    F8 K1 Li2 5_666 5_666 34.37(6) ?
    F7 K2 F6 6_557 . 85.43(3) ?
    F7 K2 F5 6_557 . 85.58(3) ?
    F6 K2 F5 . . 75.86(3) ?
    F7 K2 F7 6_557 5_656 148.354(19) ?
    F6 K2 F7 . 5_656 124.18(3) ?
    F5 K2 F7 . 5_656 90.98(2) ?
    F7 K2 F8 6_557 5_656 132.75(3) ?
    F6 K2 F8 . 5_656 91.71(2) ?
    F5 K2 F8 . 5_656 139.19(3) ?
    F7 K2 F8 5_656 5_656 63.94(3) ?
    F7 K2 F5 6_557 2 91.28(2) ?
    F6 K2 F5 . 2 133.49(3) ?
    F5 K2 F5 . 2 150.205(12) ?
    F7 K2 F5 5_656 2 76.39(3) ?
    F8 K2 F5 5_656 2 57.98(3) ?
    F7 K2 F4 6_557 . 66.62(3) ?
    F6 K2 F4 . . 130.25(2) ?
    F5 K2 F4 . . 62.29(3) ?
    F7 K2 F4 5_656 . 83.95(3) ?
    F8 K2 F4 5_656 . 137.60(2) ?
    F5 K2 F4 2 . 89.28(3) ?
    F7 K2 F3 6_557 2_565 76.20(3) ?
    F6 K2 F3 . 2_565 62.15(3) ?
    F5 K2 F3 . 2_565 135.02(2) ?
    F7 K2 F3 5_656 2_565 125.05(3) ?
    F8 K2 F3 5_656 2_565 61.27(2) ?
    F5 K2 F3 2 2_565 72.01(3) ?
    F4 K2 F3 . 2_565 137.88(2) ?
    Li2 K2 F3 5_656 2_565 94.67(7) ?
    F7 K2 F4 6_557 2_554 150.54(2) ?
    F6 K2 F4 . 2_554 65.89(2) ?
    F5 K2 F4 . 2_554 81.15(3) ?
    F7 K2 F4 5_656 2_554 58.49(3) ?
    F8 K2 F4 5_656 2_554 58.53(2) ?
    F5 K2 F4 2 2_554 112.98(2) ?
    F4 K2 F4 . 2_554 127.14(2) ?
    Li2 K2 F4 5_656 2_554 32.54(5) ?
    F3 K2 F4 2_565 2_554 94.98(2) ?
    Li2 K2 F4 6_557 2_554 147.93(5) ?
    F4 K3 F4 2 8_666 159.74(4) ?
    F4 K3 F6 2 1_556 80.751(19) ?
    F4 K3 F6 8_666 1_556 80.751(19) ?
    F4 K3 F7 2 6_557 93.29(2) ?
    F4 K3 F7 8_666 6_557 93.29(2) ?
    F6 K3 F7 1_556 6_557 133.01(4) ?
    F4 K3 F3 2 2_565 63.21(2) ?
    F4 K3 F3 8_666 2_565 136.75(3) ?
    F6 K3 F3 1_556 2_565 131.84(3) ?
    F7 K3 F3 6_557 2_565 82.48(3) ?
    F4 K3 F3 2 8_656 136.75(3) ?
    F4 K3 F3 8_666 8_656 63.21(2) ?
    F6 K3 F3 1_556 8_656 131.84(3) ?
    F7 K3 F3 6_557 8_656 82.48(3) ?
    F3 K3 F3 2_565 8_656 73.58(3) ?
    F4 K3 F2 2 6_657 90.874(19) ?
    F4 K3 F2 8_666 6_657 90.874(19) ?
    F6 K3 F2 1_556 6_657 71.03(3) ?
    F7 K3 F2 6_557 6_657 155.96(3) ?
    F3 K3 F2 2_565 6_657 78.33(3) ?
    F3 K3 F2 8_656 6_657 78.33(3) ?
    Li1 K3 F2 6_557 6_657 78.49(6) ?
    F5 Eu1 F2 . . 147.91(4) ?
    F5 Eu1 F3 . 1_545 96.48(2) ?
    F2 Eu1 F3 . 1_545 92.40(2) ?
    F5 Eu1 F3 . 7_575 96.48(2) ?
    F2 Eu1 F3 . 7_575 92.40(2) ?
    F3 Eu1 F3 1_545 7_575 147.22(4) ?
    F5 Eu1 F1 . . 139.47(4) ?
    F2 Eu1 F1 . . 72.63(4) ?
    F3 Eu1 F1 1_545 . 75.29(2) ?
    F3 Eu1 F1 7_575 . 75.30(2) ?
    F5 Eu1 F4 . 7_565 76.34(3) ?
    F2 Eu1 F4 . 7_565 77.25(3) ?
    F3 Eu1 F4 1_545 7_565 140.49(3) ?
    F3 Eu1 F4 7_575 7_565 72.04(3) ?
    F1 Eu1 F4 . 7_565 133.97(2) ?
    F5 Eu1 F4 . . 76.34(3) ?
    F2 Eu1 F4 . . 77.25(3) ?
    F3 Eu1 F4 1_545 . 72.04(3) ?
    F3 Eu1 F4 7_575 . 140.49(3) ?
    F1 Eu1 F4 . . 133.97(2) ?
    F4 Eu1 F4 7_565 . 68.51(4) ?
    F5 Eu1 F8 . 6_556 70.51(4) ?
    F2 Eu1 F8 . 6_556 141.59(4) ?
    F3 Eu1 F8 1_545 6_556 78.10(2) ?
    F3 Eu1 F8 7_575 6_556 78.10(2) ?
    F1 Eu1 F8 . 6_556 68.96(4) ?
    F4 Eu1 F8 7_565 6_556 131.91(2) ?
    F4 Eu1 F8 . 6_556 131.91(2) ?
    F6 Li1 F1 6_657 1_656 107.19(16) ?
    F6 Li1 F3 6_657 5_666 107.75(11) ?
    F1 Li1 F3 1_656 5_666 105.42(11) ?
    F6 Li1 F3 6_657 3_646 107.75(11) ?
    F1 Li1 F3 1_656 3_646 105.42(11) ?
    F3 Li1 F3 5_666 3_646 122.43(17) ?
    F7 Li2 F4 . 6_657 114.17(13) ?
    F7 Li2 F4 . 4_556 114.17(13) ?
    F4 Li2 F4 6_657 4_556 95.80(16) ?
    F7 Li2 F8 . . 106.88(17) ?
    F4 Li2 F8 6_657 . 112.90(13) ?
    F4 Li2 F8 4_556 . 112.90(13) ?
    F7 Li2 K2 . 5_656 65.12(8) ?
    F4 Li2 K2 6_657 5_656 86.08(4) ?
    F4 Li2 K2 4_556 5_656 178.10(12) ?
    F8 Li2 K2 . 5_656 66.01(8) ?
    F7 Li2 K2 . 3_656 65.12(8) ?
    F4 Li2 K2 6_657 3_656 178.10(12) ?
    F4 Li2 K2 4_556 3_656 86.08(4) ?
    F8 Li2 K2 . 3_656 66.01(8) ?
    K2 Li2 K2 5_656 3_656 92.03(9) ?
    Li1 F1 Eu1 1_454 . 163.75(11) ?
    Li1 F1 K1 1_454 6_546 76.71(6) ?
    Eu1 F1 K1 . 6_546 93.07(3) ?
    Li1 F1 K1 1_454 4_465 76.71(6) ?
    Eu1 F1 K1 . 4_465 93.07(3) ?
    K1 F1 K1 6_546 4_465 100.45(3) ?
    Li1 F1 K1 1_454 2_564 91.64(8) ?
    Eu1 F1 K1 . 2_564 100.88(3) ?
    K1 F1 K1 6_546 2_564 88.904(10) ?
    K1 F1 K1 4_465 2_564 162.80(4) ?
    Li1 F1 K1 1_454 8_655 91.64(8) ?
    Eu1 F1 K1 . 8_655 100.88(3) ?
    K1 F1 K1 6_546 8_655 162.80(4) ?
    K1 F1 K1 4_465 8_655 88.904(10) ?
    K1 F1 K1 2_564 8_655 78.68(3) ?
    Eu1 F2 K1 . 8_656 110.14(3) ?
    Eu1 F2 K1 . 2_565 110.14(3) ?
    K1 F2 K1 8_656 2_565 80.09(3) ?
    Eu1 F2 K1 . 6_546 91.98(3) ?
    K1 F2 K1 8_656 6_546 157.42(4) ?
    K1 F2 K1 2_565 6_546 88.268(11) ?
    Eu1 F2 K1 . 4_465 91.98(3) ?
    K1 F2 K1 8_656 4_465 88.268(11) ?
    K1 F2 K1 2_565 4_465 157.42(4) ?
    K1 F2 K1 6_546 4_465 95.64(3) ?
    Eu1 F2 K3 . 6_557 153.25(4) ?
    K1 F2 K3 8_656 6_557 90.02(3) ?
    K1 F2 K3 2_565 6_557 90.02(3) ?
    K1 F2 K3 6_546 6_557 70.57(2) ?
    K1 F2 K3 4_465 6_557 70.57(2) ?
    Li1 F3 Eu1 5_666 1_565 166.53(9) ?
    Li1 F3 K3 5_666 2_564 81.61(9) ?
    Eu1 F3 K3 1_565 2_564 110.42(3) ?
    Li1 F3 K1 5_666 6_556 90.59(10) ?
    Eu1 F3 K1 1_565 6_556 92.43(3) ?
    K3 F3 K1 2_564 6_556 103.03(3) ?
    Li1 F3 K1 5_666 2_574 70.22(9) ?
    Eu1 F3 K1 1_565 2_574 97.07(3) ?
    K3 F3 K1 2_564 2_574 151.20(3) ?
    K1 F3 K1 6_556 2_574 83.62(2) ?
    Li1 F3 K2 5_666 2_564 84.87(10) ?
    Eu1 F3 K2 1_565 2_564 88.18(3) ?
    K3 F3 K2 2_564 2_564 93.85(3) ?
    K1 F3 K2 6_556 2_564 161.70(3) ?
    K1 F3 K2 2_574 2_564 78.16(2) ?
    Li2 F4 Eu1 6_557 . 97.82(8) ?
    Li2 F4 K3 6_557 2_554 147.88(8) ?
    Eu1 F4 K3 . 2_554 114.18(3) ?
    Li2 F4 K1 6_557 2_565 88.18(11) ?
    Eu1 F4 K1 . 2_565 107.11(3) ?
    K3 F4 K1 2_554 2_565 85.08(2) ?
    Li2 F4 K2 6_557 . 84.91(11) ?
    Eu1 F4 K2 . . 106.00(3) ?
    K3 F4 K2 2_554 . 83.77(2) ?
    K1 F4 K2 2_565 . 146.79(3) ?
    Li2 F4 K2 6_557 2 61.37(8) ?
    Eu1 F4 K2 . 2 159.13(3) ?
    K3 F4 K2 2_554 2 86.55(2) ?
    K1 F4 K2 2_565 2 75.704(19) ?
    K2 F4 K2 . 2 72.480(17) ?
    Eu1 F5 K2 . 7_565 114.28(3) ?
    Eu1 F5 K2 . . 114.28(3) ?
    K2 F5 K2 7_565 . 79.15(3) ?
    Eu1 F5 K2 . 2_554 94.85(3) ?
    K2 F5 K2 7_565 2_554 150.40(4) ?
    K2 F5 K2 . 2_554 84.342(11) ?
    Eu1 F5 K2 . 8_665 94.85(3) ?
    K2 F5 K2 7_565 8_665 84.342(11) ?
    K2 F5 K2 . 8_665 150.40(4) ?
    K2 F5 K2 2_554 8_665 98.89(4) ?
    Li1 F6 K3 6_557 1_554 152.17(12) ?
    Li1 F6 K2 6_557 7_565 98.23(8) ?
    K3 F6 K2 1_554 7_565 102.81(3) ?
    Li1 F6 K2 6_557 . 98.23(8) ?
    K3 F6 K2 1_554 . 102.81(3) ?
    K2 F6 K2 7_565 . 81.18(4) ?
    Li1 F6 K1 6_557 1_545 77.21(7) ?
    K3 F6 K1 1_554 1_545 85.04(3) ?
    K2 F6 K1 7_565 1_545 168.64(4) ?
    K2 F6 K1 . 1_545 89.126(9) ?
    Li1 F6 K1 6_557 7_575 77.21(7) ?
    K3 F6 K1 1_554 7_575 85.04(3) ?
    K2 F6 K1 7_565 7_575 89.126(9) ?
    K2 F6 K1 . 7_575 168.64(4) ?
    K1 F6 K1 1_545 7_575 99.84(4) ?
    Li2 F7 K3 . 6_657 154.06(11) ?
    Li2 F7 K2 . 4_556 92.42(8) ?
    K3 F7 K2 6_657 4_556 106.96(3) ?
    Li2 F7 K2 . 6_657 92.42(8) ?
    K3 F7 K2 6_657 6_657 106.96(3) ?
    K2 F7 K2 4_556 6_657 81.97(3) ?
    Li2 F7 K2 . 5_656 78.37(7) ?
    K3 F7 K2 6_657 5_656 85.43(3) ?
    K2 F7 K2 4_556 5_656 165.38(4) ?
    K2 F7 K2 6_657 5_656 87.055(6) ?
    Li2 F7 K2 . 3_656 78.37(7) ?
    K3 F7 K2 6_657 3_656 85.43(3) ?
    K2 F7 K2 4_556 3_656 87.055(6) ?
    K2 F7 K2 6_657 3_656 165.38(4) ?
    K2 F7 K2 5_656 3_656 101.95(4) ?
    Li2 F8 Eu1 . 6_656 163.91(12) ?
    Li2 F8 K1 . 5_666 89.41(9) ?
    Eu1 F8 K1 6_656 5_666 102.73(3) ?
    Li2 F8 K1 . 3_646 89.41(9) ?
    Eu1 F8 K1 6_656 3_646 102.73(3) ?
    K1 F8 K1 5_666 3_646 81.17(3) ?
    Li2 F8 K2 . 3_656 76.74(7) ?
    Eu1 F8 K2 6_656 3_656 93.11(3) ?
    K1 F8 K2 5_666 3_656 162.14(4) ?
    K1 F8 K2 3_646 3_656 87.386(10) ?
    Li2 F8 K2 . 5_656 76.74(7) ?
    Eu1 F8 K2 6_656 5_656 93.11(3) ?
    K1 F8 K2 5_666 5_656 87.386(10) ?
    K1 F8 K2 3_646 5_656 162.14(4) ?
    K2 F8 K2 3_656 5_656 100.09(4) ?
data_global
_journal_date_recd_electronic     2009-10-13
_journal_date_accepted     2009-10-23
_journal_name_full     'Acta Crystallographica, Section E'
_journal_year     2009
_journal_volume     65
_journal_issue     11
_journal_page_first     i82
_journal_page_last     i82
_journal_paper_category     QI
_journal_coeditor_code     WM2269
_publ_contact_author_name     'A. Gagor'
_publ_contact_author_address
;
W. Trzebiatowski Institute of Low Temperature and Structure Research, Polish
Academy of Sciences, Ok\'olna str. 2, P.O. Box 1410, 50-950 Wroc\/law, Poland
;
_publ_contact_author_email     'a.gagor@int.pan.wroc.pl'
_publ_contact_author_fax     '+48 71 344 10 29'
_publ_contact_author_phone     '+48 71 344 50 21, 145'
_publ_section_title
;
Pentapotassium europium(III) dilithium decafluoride, K~5~EuLi~2~F~10~
;
loop_
    _publ_author_name
    _publ_author_footnote
    _publ_author_address
    'Gagor, Anna' .
;
W. Trzebiatowski Institute of Low Temperature and Structure Research
Polish Academy of Sciences
Ok\'olna str. 2
PO Box 1410
50-950 Wroc\/law
Poland
;
