# Supplementary material for: Penta­potassium europium(III) dilithium deca­fluoride, K5EuLi2F10
Source: Acta Crystallogr Sect E Struct Rep Online. 2009 Oct 28;65(Pt 11):i82. doi: 10.1107/S1600536809044055 (PMC2971037; doi:10.1107/S1600536809044055)
Supplement: Supplementary file 2 [file e-65-00i82-Isup2.hkl]

# 
# h,k,l, Fc-squared, Fo-squared, sigma(Fo-squared) and status flag 
# 
data_I
_shelx_title ' Eu in Pnma' 
_shelx_refln_list_code          4 
_shelx_F_calc_maximum      322.76 
_exptl_crystal_F_000      1016.00 
_reflns_d_resolution_high  0.4845 
 
loop_ 
 _symmetry_equiv_pos_as_xyz 
 'x, y, z' 
 '-x+1/2, -y, z+1/2' 
 '-x, y+1/2, -z' 
 'x+1/2, -y+1/2, -z+1/2' 
 '-x, -y, -z' 
 'x-1/2, y, -z-1/2' 
 'x, -y-1/2, z' 
 '-x-1/2, y-1/2, z-1/2' 
 
_cell_length_a    20.5539 
_cell_length_b     7.7356 
_cell_length_c     6.8721 
_cell_angle_alpha  90.000 
_cell_angle_beta   90.000 
_cell_angle_gamma  90.000 
 
_shelx_F_squared_multiplier     1.000 
 
loop_ 
 _refln_index_h 
 _refln_index_k 
 _refln_index_l 
 _refln_F_squared_calc 
 _refln_F_squared_meas 
 _refln_F_squared_sigma 
 _refln_observed_status 
   4   0   0    29435.63    33424.57    578.97 o 
   6   0   0    21541.12    23174.38    308.38 o 
   8   0   0    44599.80    49457.87    358.28 o 
  10   0   0     9265.02     9687.96    212.15 o 
  12   0   0    30388.95    32315.73    424.58 o 
  14   0   0     5078.59     5410.61    179.14 o 
  16   0   0    17368.32    17719.16    147.48 o 
  18   0   0    13505.47    13809.25    288.22 o 
  20   0   0     6890.80     6995.28    269.08 o 
  22   0   0      257.67      321.12    142.48 o 
  24   0   0     2275.83     2383.83     75.72 o 
  26   0   0        5.59        1.90     76.38 o 
  28   0   0    14515.22    14824.29    200.24 o 
  30   0   0      291.15      326.95    155.55 o 
  32   0   0     3538.89     3398.47    181.21 o 
  34   0   0     6047.98     6105.14    250.55 o 
  36   0   0      397.71      295.53    209.07 o 
  38   0   0     1136.74     1007.45    242.65 o 
  40   0   0      311.73      380.17    242.65 o 
  42   0   0      909.98      774.64    310.06 o 
   2   1   0    40487.63    43186.37   1017.71 o 
   4   1   0    13254.93    13674.61    176.13 o 
   6   1   0     7453.11     7446.46     40.24 o 
   8   1   0     9983.40     9938.85     86.73 o 
  10   1   0     8790.75     9188.17     96.18 o 
  12   1   0    46567.21    48702.04    517.14 o 
  14   1   0      531.57      547.29     16.54 o 
  16   1   0    18831.86    19511.21    188.49 o 
  18   1   0     4106.40     4050.35    145.86 o 
  20   1   0    15910.22    15795.79    345.16 o 
  22   1   0     8124.59     8185.32    239.77 o 
  24   1   0      883.86      904.26     60.66 o 
  26   1   0     7801.78     7989.17    118.25 o 
  28   1   0      124.51       93.60     76.39 o 
  30   1   0     5335.77     5172.99    109.20 o 
  32   1   0     1729.62     1677.79    131.11 o 
  34   1   0     2013.37     2072.01    155.57 o 
  36   1   0     2024.78     2098.30    145.58 o 
  38   1   0      228.17      203.51    158.05 o 
  40   1   0     2253.13     2307.11    197.82 o 
  42   1   0        5.85     -100.31    275.10 o 
   0   2   0    24125.73    21698.82    496.43 o 
   2   2   0      864.07      857.08     25.39 o 
   4   2   0    76094.63    70178.48   1057.93 o 
   6   2   0      578.11      544.19     10.97 o 
   8   2   0    86042.20    88961.32    741.32 o 
  10   2   0    28084.44    28599.63    277.24 o 
  12   2   0     2121.14     2183.60     44.01 o 
  14   2   0    15299.67    15293.79    118.42 o 
  16   2   0     8151.52     8121.46    221.90 o 
  18   2   0     3357.12     3385.67     88.06 o 
  20   2   0     1602.07     1640.17     99.40 o 
  22   2   0    11234.21    11330.68    268.93 o 
  24   2   0    17214.24    17670.51    230.62 o 
  26   2   0      103.06      108.50     71.39 o 
  28   2   0     3219.62     3366.11     86.33 o 
  30   2   0     2809.70     2779.99     86.16 o 
  32   2   0     4617.93     4472.99    108.03 o 
  34   2   0      555.94      493.34    132.92 o 
  36   2   0     1785.37     1839.26    155.31 o 
  38   2   0     3984.34     4095.35    177.18 o 
  40   2   0        7.66       11.22    176.85 o 
  42   2   0     2698.44     2686.95    222.14 o 
   2   3   0    19907.38    17847.17    295.32 o 
   4   3   0     5561.88     5512.86     63.10 o 
   6   3   0     1919.36     1750.65     18.84 o 
   8   3   0    74328.84    74505.24    688.18 o 
  10   3   0     5696.16     5551.79     46.29 o 
  12   3   0    51356.47    52061.07    621.90 o 
  14   3   0     3389.97     3313.41     82.24 o 
  16   3   0    13268.20    13409.99    165.67 o 
  18   3   0     1857.94     1870.00     42.56 o 
  20   3   0    24733.27    24659.12    606.96 o 
  22   3   0     2795.84     2754.26     46.72 o 
  24   3   0       23.59       54.61     44.20 o 
  26   3   0     8531.89     8589.41    107.64 o 
  28   3   0       15.38      -32.53     65.12 o 
  30   3   0     2094.53     1995.60    222.92 o 
  32   3   0      835.86      830.89     94.50 o 
  34   3   0     1341.49     1367.77    154.86 o 
  36   3   0     2690.29     2561.60    168.32 o 
  38   3   0      909.28      909.67    247.75 o 
  40   3   0     2297.84     2205.62    197.76 o 
   2   4   0     2174.25     2123.02     23.00 o 
   4   4   0     9585.29     9013.93     99.07 o 
   6   4   0    16787.49    16091.16    157.01 o 
   8   4   0    19729.72    19067.49    137.91 o 
  10   4   0    13081.51    12852.68    101.05 o 
  12   4   0    16246.80    15936.76    166.79 o 
  14   4   0     9977.72     9881.67    122.77 o 
  16   4   0     5813.30     5861.73    109.42 o 
  18   4   0    13206.32    13328.29    186.24 o 
  20   4   0     3466.06     3508.56     85.12 o 
  22   4   0       30.37       24.10     40.60 o 
  24   4   0     1788.14     1869.61     58.90 o 
  26   4   0        4.85      -51.40     78.86 o 
  28   4   0     9763.76     9751.48    141.99 o 
  30   4   0       16.22       45.73     70.87 o 
  32   4   0     3108.36     3066.45    101.63 o 
  34   4   0     5201.04     5059.51    124.93 o 
  36   4   0      448.99      436.02    154.35 o 
  38   4   0     1388.95     1312.25    181.61 o 
  40   4   0      235.28      259.79    185.97 o 
   2   5   0    16270.51    14679.31    163.09 o 
   4   5   0    14475.91    13546.26    129.41 o 
   6   5   0     6138.85     5898.73     47.46 o 
   8   5   0       89.41       96.59     18.72 o 
  10   5   0     3461.24     3308.20     42.77 o 
  12   5   0    28571.32    27884.33    259.93 o 
  14   5   0      311.25      312.86     35.78 o 
  16   5   0    21234.38    21152.43    156.11 o 
  18   5   0     3255.15     3175.76     74.73 o 
  20   5   0     5649.40     5740.65     93.53 o 
  22   5   0     8445.16     8680.08    149.99 o 
  24   5   0     2334.62     2246.82     68.09 o 
  26   5   0     3670.04     3721.01     86.14 o 
  28   5   0      293.01      302.19     74.11 o 
  30   5   0     6469.47     6567.91    209.64 o 
  32   5   0     2373.46     2408.26    156.32 o 
  34   5   0     1958.73     1894.37     93.31 o 
  36   5   0     1333.23     1372.47    158.19 o 
  38   5   0        7.81      -37.91    166.59 o 
  40   5   0     1836.54     2117.62    200.91 o 
   2   6   0      208.91      216.76     20.88 o 
   4   6   0    42912.96    38009.78    379.55 o 
   6   6   0      992.26     1019.61     24.06 o 
   8   6   0    31261.42    29836.03    271.71 o 
  10   6   0     9869.79     9502.69     99.12 o 
  12   6   0      260.50      240.48     29.48 o 
  14   6   0     4827.02     4689.19     72.30 o 
  16   6   0      233.14      182.02     40.78 o 
  18   6   0     1685.58     1727.16     40.64 o 
  20   6   0     2963.36     3061.58     51.31 o 
  22   6   0     4257.30     4131.29     78.39 o 
  24   6   0    10981.36    10985.73    160.81 o 
  26   6   0       37.22       55.15     64.31 o 
  28   6   0     3944.26     3941.38     97.90 o 
  30   6   0      852.61      762.14     87.78 o 
  32   6   0     3064.61     3008.99     96.54 o 
  34   6   0      470.46      334.66    104.08 o 
  36   6   0     1078.59     1111.29    124.63 o 
  38   6   0     2186.06     2059.35    168.42 o 
   2   7   0    15708.54    14418.00    103.01 o 
   4   7   0       17.81        3.70     20.05 o 
   6   7   0     4432.42     4320.97     86.22 o 
   8   7   0    37744.04    35690.66    367.86 o 
  10   7   0     3477.25     3451.89     55.36 o 
  12   7   0    15333.51    15114.74    125.71 o 
  14   7   0     3489.66     3480.24     56.44 o 
  16   7   0     3664.98     3725.24     57.54 o 
  18   7   0     1495.27     1560.35     45.21 o 
  20   7   0    17011.74    17361.53    270.36 o 
  22   7   0     2034.41     1976.17     71.91 o 
  24   7   0       27.31       62.44     65.80 o 
  26   7   0     8494.46     8425.81    137.82 o 
  28   7   0       23.55       -5.69     84.10 o 
  30   7   0     1030.31     1079.30     94.21 o 
  32   7   0      141.87       75.50     93.65 o 
  34   7   0      843.92      781.25    146.39 o 
  36   7   0     1773.66     1796.29    176.48 o 
  38   7   0      983.91      919.57    323.69 o 
   0   8   0    42108.65    35894.86    305.25 o 
   2   8   0      888.83      836.15     41.63 o 
   4   8   0     7007.09     6660.32     94.96 o 
   6   8   0     4090.20     4030.65     72.92 o 
   8   8   0     8215.12     8188.35     85.32 o 
  10   8   0     5610.20     5597.43     89.67 o 
  12   8   0     3655.17     3739.91     57.25 o 
  14   8   0     7161.71     7385.56     89.55 o 
  16   8   0      358.06      336.16     68.81 o 
  18   8   0     6202.58     6434.43    100.60 o 
  20   8   0     1808.62     1796.25     70.53 o 
  22   8   0      510.37      557.84     76.41 o 
  24   8   0     2463.74     2470.30     83.81 o 
  26   8   0       11.46        4.29     54.19 o 
  28   8   0     4446.79     4769.62    211.40 o 
  30   8   0      125.57      112.16     92.12 o 
  32   8   0     2465.76     2622.58    116.26 o 
  34   8   0     2453.95     2449.38    311.39 o 
  36   8   0      477.14      512.31    174.97 o 
   2   9   0     3931.51     3761.27     68.79 o 
   4   9   0    11922.27    11308.32    105.71 o 
   6   9   0     1603.64     1634.09     51.34 o 
   8   9   0      298.66      265.30     53.31 o 
  10   9   0      556.10      543.45     78.19 o 
  12   9   0    18461.22    18874.14    416.27 o 
  14   9   0      580.24      666.85     89.28 o 
  16   9   0    15907.58    16870.66    557.99 o 
  18   9   0     1316.07     1279.12    100.91 o 
  20   9   0     2012.90     2055.71    100.06 o 
  22   9   0     3536.07     3762.76    267.85 o 
  24   9   0     1606.66     1647.37    108.76 o 
  26   9   0      908.32      873.57    105.01 o 
  28   9   0      105.69       86.89     95.35 o 
  30   9   0     3842.68     3989.93    123.32 o 
  32   9   0     1933.72     2128.47    317.74 o 
  34   9   0     1177.48     1133.70    180.57 o 
   0  10   0    20914.60    19422.47    254.07 o 
   2  10   0      192.58      186.79     70.54 o 
   4  10   0    10349.34    10043.35    126.64 o 
   6  10   0     2592.06     2682.48     75.37 o 
   8  10   0     6913.51     7040.08    155.37 o 
  10  10   0     6380.88     6370.82    215.43 o 
  12  10   0      186.61      163.67    156.56 o 
  14  10   0     3059.14     3132.75    110.31 o 
  16  10   0      295.52      287.73    109.90 o 
  18  10   0     2000.04     2318.39    151.20 o 
  20  10   0     1356.82     1376.96    118.68 o 
  22  10   0      941.84      879.93    122.90 o 
  24  10   0     2949.30     3064.09    211.31 o 
  26  10   0       28.01      -30.29    120.96 o 
  28  10   0     2705.09     2659.48    164.51 o 
  30  10   0      201.13      270.08    143.43 o 
  32  10   0     1311.87     1306.57    181.16 o 
   2  11   0     5380.96     5331.21    133.49 o 
   4  11   0       86.61       30.29     55.06 o 
   6  11   0     2665.82     2780.02    105.70 o 
   8  11   0    13047.87    13117.85    315.01 o 
  10  11   0     1473.31     1496.14    162.83 o 
  12  11   0     4912.54     4849.11    204.48 o 
  14  11   0     1240.24     1443.71    194.92 o 
  16  11   0     1563.99     1545.52    190.74 o 
  18  11   0      565.77      521.87    124.22 o 
  20  11   0     7594.70     8393.62    187.88 o 
  22  11   0     1352.05     1397.69    139.40 o 
  24  11   0       31.01     -122.96    265.68 o 
  26  11   0     4836.84     5238.88    364.44 o 
  28  11   0        7.73       87.95    159.50 o 
  30  11   0      691.35      591.07    336.67 o 
   0  12   0     8795.57     8978.06    261.49 o 
   2  12   0      234.87      189.05    119.60 o 
   4  12   0     6756.71     6726.42    161.21 o 
   6  12   0      427.98      417.79    117.70 o 
   8  12   0     4614.54     5000.55    206.62 o 
  10  12   0     1296.64     1199.03    185.30 o 
  12  12   0      265.55      356.32    187.51 o 
  14  12   0     2357.00     2360.06    207.81 o 
  16  12   0        5.69      -66.13    188.78 o 
  20  12   0     1383.19     1584.73    153.61 o 
  22  12   0      753.97      720.53    156.02 o 
  24  12   0     2905.86     3063.79    173.79 o 
  26  12   0       37.75       44.16    159.29 o 
   2  13   0     2823.34     2880.32    139.95 o 
   4  13   0     3929.81     3986.03    133.88 o 
   6  13   0      919.88      994.57    207.14 o 
   8  13   0      430.20      362.59    194.19 o 
  10  13   0      223.30      269.92    184.39 o 
  12  13   0     5978.66     6183.41    248.60 o 
  14  13   0       67.38       -0.62     20.54 o 
  16  13   0     5282.90     5748.86    250.62 o 
  18  13   0      945.20     1012.01    259.13 o 
  20  13   0      789.70      798.18    279.73 o 
  22  13   0     1627.89     1867.52    327.17 o 
  24  13   0      492.86      479.27    341.26 o 
   0  14   0     9148.76     9525.10    297.61 o 
   2  14   0      101.09      -25.96    149.36 o 
   4  14   0     2147.63     2455.03    231.21 o 
   8  14   0     1532.80     1709.45    248.92 o 
  10  14   0     2637.07     3018.68    238.99 o 
  12  14   0      539.94      542.13    239.63 o 
  14  14   0     1604.19     1701.61    260.11 o 
  16  14   0      437.04      566.58    251.70 o 
  18  14   0     1503.75     1588.02    304.98 o 
  20  14   0      542.73      351.94    325.15 o 
   2  15   0      921.51     1094.77    243.00 o 
   4  15   0       50.17     -183.03    241.46 o 
   6  15   0      810.21      797.82    277.96 o 
  10  15   0      390.33      562.38    282.69 o 
  14  15   0      116.39      291.95    301.53 o 
   1   0   1      780.66      934.28     53.75 o 
   2   0   1    30207.79    32425.54    306.46 o 
   4   0   1     2372.29     2661.68     59.92 o 
   5   0   1     2997.63     3109.67    106.37 o 
   6   0   1    75917.63    79273.27   1623.48 o 
   7   0   1    41798.99    44157.59    651.83 o 
   8   0   1    68086.16    71878.03    940.94 o 
   9   0   1    27242.98    29040.00    148.36 o 
  10   0   1       25.51       37.87     14.04 o 
  11   0   1      325.73      336.50     13.19 o 
  12   0   1    35285.31    37136.12    232.74 o 
  13   0   1       15.32       32.69     14.40 o 
  14   0   1    10270.61    10725.87    157.85 o 
  15   0   1      506.03      496.25     21.45 o 
  16   0   1     5305.47     5422.99    136.97 o 
  17   0   1      682.14      675.57     29.99 o 
  18   0   1      183.75      188.11     32.72 o 
  19   0   1     1990.68     1970.15     57.91 o 
  20   0   1    10268.34    10509.74    117.92 o 
  21   0   1     2555.02     2607.42    112.74 o 
  22   0   1    19056.58    20221.05    183.63 o 
  23   0   1     2764.97     2983.18     65.07 o 
  24   0   1     2985.84     3115.72     58.32 o 
  25   0   1       45.29       23.05     53.71 o 
  26   0   1    10817.56    11121.04    120.70 o 
  27   0   1      123.55      109.92     73.36 o 
  28   0   1     1525.13     1536.15     87.02 o 
  29   0   1       81.75      132.79     82.74 o 
  30   0   1     2863.86     2955.82     91.02 o 
  31   0   1       69.77       85.78    106.57 o 
  32   0   1      109.69      111.43    110.83 o 
  33   0   1       63.14       22.23    111.94 o 
  34   0   1     3029.40     2895.14    145.37 o 
  35   0   1      534.00      604.56    136.76 o 
  36   0   1     1274.45     1197.33    165.94 o 
  37   0   1      341.16      343.42    155.83 o 
  38   0   1     1192.51     1211.46    166.91 o 
  39   0   1       64.24      148.53    162.48 o 
  40   0   1     3181.19     3594.89    167.42 o 
  41   0   1        0.09      -52.36    180.80 o 
  42   0   1      118.08      143.55    203.35 o 
   0   1   1    41884.93    41191.82    315.99 o 
   1   1   1      219.25      242.86      6.23 o 
   2   1   1     2782.33     3092.55     23.31 o 
   3   1   1     1204.31     1289.41     15.80 o 
   4   1   1    28883.52    29686.33    274.48 o 
   5   1   1     3856.03     4099.81     41.66 o 
   6   1   1    12354.73    12580.77     84.69 o 
   7   1   1      909.65      966.10     14.37 o 
   8   1   1    13182.08    13543.29     71.54 o 
   9   1   1      911.34      940.35     18.20 o 
  10   1   1    49530.86    52333.49    396.70 o 
  11   1   1      291.30      293.88     10.31 o 
  12   1   1     3615.58     3750.55     45.82 o 
  13   1   1      838.03      862.98     20.07 o 
  14   1   1    15865.09    16474.19    113.08 o 
  15   1   1      147.57      159.08     16.51 o 
  16   1   1     2265.07     2264.32     45.73 o 
  17   1   1      105.30      109.08     20.16 o 
  18   1   1    20775.95    21309.14    162.66 o 
  19   1   1       27.24       40.36     25.42 o 
  20   1   1     3534.36     3552.48     71.87 o 
  21   1   1       24.63       32.88     31.42 o 
  22   1   1     6035.91     6265.47    138.01 o 
  23   1   1      450.11      479.25     35.32 o 
  24   1   1     8917.02     9157.66    130.83 o 
  25   1   1       10.16       40.75     40.45 o 
  26   1   1      190.37      182.75     42.05 o 
  27   1   1       39.27       40.63     59.29 o 
  28   1   1     6659.62     6680.87     95.31 o 
  29   1   1       32.06       91.62     61.73 o 
  30   1   1      128.89       98.49     73.56 o 
  31   1   1      433.03      428.35     71.88 o 
  32   1   1     2336.46     2277.92     77.68 o 
  33   1   1       25.77       22.94     81.15 o 
  34   1   1     1974.38     1951.61     85.67 o 
  35   1   1       19.16       55.31     89.28 o 
  36   1   1     1128.20     1140.63    103.34 o 
  37   1   1       28.80       51.55    101.09 o 
  38   1   1     2262.42     2301.01    126.13 o 
  39   1   1      110.04      106.87    111.71 o 
  40   1   1       19.66       16.36    125.05 o 
  41   1   1       24.09       76.26    144.88 o 
  42   1   1     1743.33     1687.82    148.71 o 
   1   2   1      257.87      234.67      5.79 o 
   2   2   1    57945.91    51985.63    355.61 o 
   3   2   1     1870.20     1754.37     14.14 o 
   4   2   1    11183.32    10935.44     68.12 o 
   5   2   1     4901.60     4993.43     44.91 o 
   7   2   1     8743.17     9380.66     53.66 o 
   8   2   1    10112.35    10370.30     68.27 o 
   9   2   1     1655.63     1688.56     19.64 o 
  10   2   1    29947.99    30819.69    229.32 o 
  11   2   1     1875.40     1934.92     18.18 o 
  12   2   1    10429.68    10764.52     82.08 o 
  13   2   1      638.49      646.72     15.67 o 
  14   2   1      117.81      151.11     15.99 o 
  15   2   1      143.73      130.72     16.13 o 
  16   2   1    32815.64    33947.17    268.85 o 
  17   2   1     2168.48     2227.26     33.86 o 
  18   2   1    14173.88    14458.53    178.63 o 
  19   2   1       54.52       78.71     25.39 o 
  20   2   1     6322.63     6556.48    152.71 o 
  21   2   1      677.16      633.07     40.54 o 
  22   2   1     5324.02     5432.58     80.51 o 
  23   2   1     1402.27     1379.58     36.34 o 
  24   2   1      518.37      554.90     36.63 o 
  25   2   1     1510.27     1487.43     40.49 o 
  26   2   1     7898.04     7934.35    167.38 o 
  27   2   1       12.63       16.88     59.68 o 
  28   2   1     1029.54      995.48     55.47 o 
  29   2   1       95.04      145.35     61.66 o 
  30   2   1    12287.20    12379.08    137.93 o 
  31   2   1        6.58       81.08     64.93 o 
  32   2   1     1830.27     1893.48     73.56 o 
  33   2   1       98.90      118.78     71.08 o 
  34   2   1     1303.84     1210.69     86.81 o 
  35   2   1        8.10       12.28     77.64 o 
  36   2   1     3816.44     3724.93    119.50 o 
  37   2   1       58.74       94.00    100.89 o 
  38   2   1      426.47      369.84    115.06 o 
  39   2   1      186.31      145.33    118.25 o 
  40   2   1      584.47      571.15    128.43 o 
  41   2   1      103.54       15.73    155.05 o 
   1   3   1    20124.76    18910.07    127.20 o 
   2   3   1    18133.74    17100.31    106.70 o 
   3   3   1     1119.73     1199.33     11.17 o 
   4   3   1    27731.30    26018.29    251.33 o 
   5   3   1     6805.17     7025.24     39.77 o 
   6   3   1    16004.63    15653.79     51.51 o 
   7   3   1     1425.66     1443.54     15.61 o 
   8   3   1     5895.82     5856.78     44.71 o 
   9   3   1     1919.53     1964.67     19.50 o 
  10   3   1    29125.25    29166.91    189.67 o 
  11   3   1      162.53      167.82     12.78 o 
  12   3   1     3051.24     3035.67     32.47 o 
  13   3   1     4396.82     4415.86     50.02 o 
  14   3   1    26895.96    27490.98    231.12 o 
  15   3   1     3554.13     3521.17     59.73 o 
  16   3   1     2989.60     2956.03     60.80 o 
  17   3   1      281.32      295.76     23.29 o 
  18   3   1    13508.73    13735.20    154.20 o 
  19   3   1      278.66      309.85     27.40 o 
  20   3   1     6491.49     6622.81    117.05 o 
  21   3   1        3.71       38.62     31.98 o 
  22   3   1     2115.85     2158.97     46.21 o 
  23   3   1     1021.77     1004.76     34.06 o 
  24   3   1     4809.80     4923.50     85.37 o 
  25   3   1       22.20       20.07     35.43 o 
  26   3   1      845.85      845.21     45.02 o 
  27   3   1      431.93      394.17     50.54 o 
  28   3   1     5205.70     5135.64     69.81 o 
  29   3   1      634.64      650.04     55.61 o 
  30   3   1      207.99      153.21     62.72 o 
  31   3   1       13.59       70.13     65.72 o 
  32   3   1     3268.89     3344.23     99.41 o 
  33   3   1       58.76      105.55     72.20 o 
  34   3   1     2184.21     2306.20     87.91 o 
  35   3   1       14.57      -10.82     85.81 o 
  36   3   1      488.23      492.67     91.33 o 
  37   3   1       91.06       99.26    104.16 o 
  38   3   1     1439.47     1489.22    129.83 o 
  39   3   1       65.98      113.50    119.40 o 
  40   3   1       41.42       38.43    124.72 o 
  41   3   1        0.21      -84.63    136.55 o 
   1   4   1     1573.73     1604.46     14.96 o 
   2   4   1    18532.21    16786.38    107.28 o 
   3   4   1     1381.68     1400.74     14.60 o 
   4   4   1     1483.00     1446.93     14.47 o 
   5   4   1      664.14      641.36     10.97 o 
   6   4   1    36376.54    34166.98    270.56 o 
   7   4   1     5927.87     5737.13     33.42 o 
   8   4   1    33462.66    32292.12    242.61 o 
   9   4   1     7344.74     7314.48     54.19 o 
  10   4   1      652.19      653.12     14.21 o 
  11   4   1      128.12      123.12     14.60 o 
  12   4   1    22190.39    21646.00    131.28 o 
  13   4   1      430.68      404.82     18.47 o 
  14   4   1     4126.55     4078.13     72.85 o 
  15   4   1       82.82       81.38     19.94 o 
  16   4   1     5438.99     5490.01     62.02 o 
  17   4   1       36.37       41.45     23.36 o 
  18   4   1      295.73      284.17     28.91 o 
  19   4   1     1394.75     1336.55     32.39 o 
  20   4   1     8478.64     8661.48     80.94 o 
  21   4   1      707.41      707.50     28.24 o 
  22   4   1    13570.81    13956.37    192.29 o 
  23   4   1      762.59      730.11     35.84 o 
  24   4   1     2347.10     2379.89     43.21 o 
  25   4   1       57.75       62.13     40.83 o 
  26   4   1     9166.30     9110.14     91.66 o 
  27   4   1      303.80      266.92     49.12 o 
  28   4   1      922.29      800.29     51.67 o 
  29   4   1       37.93        9.01     15.75 o 
  30   4   1     3026.87     3031.14     68.29 o 
  31   4   1        2.50       26.75     62.13 o 
  32   4   1      178.89      131.04     76.44 o 
  33   4   1       44.06       67.22     65.12 o 
  34   4   1     2415.09     2503.92     89.64 o 
  35   4   1      232.44      258.02    101.91 o 
  36   4   1     1294.49     1241.68     97.62 o 
  37   4   1      132.94      112.84    109.43 o 
  38   4   1      964.00      907.91    145.94 o 
  39   4   1       30.93       68.45    171.04 o 
  40   4   1     2552.94     2565.46    164.70 o 
   0   5   1    11417.96    10631.83     90.44 o 
   1   5   1     1503.48     1475.44     15.22 o 
   2   5   1      421.38      426.32     10.82 o 
   3   5   1     1421.00     1405.20     16.76 o 
   4   5   1    14029.54    13178.13     77.18 o 
   5   5   1     2580.04     2563.09     22.18 o 
   6   5   1     5735.88     5607.62     46.23 o 
   7   5   1       76.06       81.14     13.65 o 
   8   5   1    11126.83    10711.62     51.89 o 
   9   5   1     1242.61     1247.51     19.05 o 
  10   5   1    33970.05    32948.06    222.24 o 
  11   5   1       10.39       35.34     15.49 o 
  12   5   1     1218.16     1153.92     20.40 o 
  13   5   1        1.78       16.62     18.01 o 
  14   5   1     5419.48     5289.08     51.38 o 
  15   5   1     1746.18     1701.24     31.58 o 
  16   5   1      890.98      848.67     29.66 o 
  17   5   1      884.15      876.22     29.78 o 
  18   5   1    16693.13    17038.94    112.82 o 
  19   5   1      138.59      137.11     25.82 o 
  20   5   1     1139.76     1158.88     29.93 o 
  21   5   1      131.96      147.16     29.76 o 
  22   5   1     7572.14     7678.87     72.71 o 
  23   5   1      232.29      242.00     37.52 o 
  24   5   1     9519.48     9378.43     91.84 o 
  25   5   1       40.94       44.32     43.05 o 
  26   5   1        3.18       -3.84     44.02 o 
  27   5   1       14.94       42.89     52.75 o 
  28   5   1     5692.91     5686.14     79.07 o 
  29   5   1       30.92        4.83     18.90 o 
  30   5   1       71.72       29.69     36.46 o 
  31   5   1      865.76      785.08     71.10 o 
  32   5   1     1216.93     1250.54     87.91 o 
  33   5   1        5.64      -28.66     76.11 o 
  34   5   1     1267.20     1315.80     76.39 o 
  35   5   1        4.33       23.61     68.57 o 
  36   5   1     1490.36     1458.37     91.57 o 
  37   5   1        5.05       80.63    104.66 o 
  38   5   1     2431.90     2450.27    158.58 o 
  39   5   1       71.06       27.63    128.50 o 
  40   5   1        7.09       11.92     34.38 o 
   1   6   1      385.92      372.00     15.85 o 
   2   6   1    27063.34    24332.41    208.84 o 
   3   6   1     2786.19     2739.15     27.74 o 
   4   6   1     6368.84     6005.22     46.66 o 
   5   6   1      861.83      839.41     19.33 o 
   6   6   1     1001.31      993.08     20.83 o 
   7   6   1      193.13      186.80     19.15 o 
   8   6   1     8637.29     8460.97     51.70 o 
   9   6   1       73.32       66.83     18.96 o 
  10   6   1     8343.36     8124.78     50.22 o 
  11   6   1     2773.62     2742.66     30.50 o 
  12   6   1     8875.62     8716.75     54.44 o 
  13   6   1     1073.50     1040.44     27.87 o 
  14   6   1       15.33       39.67     26.78 o 
  15   6   1       83.98       88.59     27.23 o 
  16   6   1    15810.40    15877.63    100.75 o 
  17   6   1     1764.44     1739.70     28.69 o 
  18   6   1     6775.87     6759.58     50.27 o 
  19   6   1        0.81       -8.37     28.61 o 
  20   6   1     3577.16     3536.08     43.66 o 
  21   6   1        2.20       24.56     35.15 o 
  22   6   1     4588.14     4661.33     62.63 o 
  23   6   1       91.88       62.93     42.41 o 
  24   6   1      402.84      371.93     47.75 o 
  25   6   1      785.02      673.38     53.07 o 
  26   6   1     5085.33     5034.00     73.49 o 
  27   6   1       89.79       97.76     47.45 o 
  28   6   1      286.07      274.98     54.79 o 
  29   6   1       20.97       48.19     50.16 o 
  30   6   1     6817.65     6829.59     92.30 o 
  31   6   1       53.52       55.23     62.74 o 
  32   6   1     1002.11     1002.96     77.91 o 
  33   6   1       39.14       15.37     74.28 o 
  34   6   1     1206.19     1186.87     86.47 o 
  35   6   1       19.45       65.32     94.34 o 
  36   6   1     2316.70     2347.97     90.80 o 
  37   6   1        0.32       11.97     95.87 o 
  38   6   1      343.05      418.31    149.79 o 
  39   6   1       65.28      111.36    140.84 o 
   0   7   1    26303.27    23297.55    174.27 o 
   1   7   1     5174.78     4908.02     46.06 o 
   2   7   1    10705.60    10071.26     69.67 o 
   3   7   1       32.08       32.98     24.02 o 
   4   7   1    11735.86    11158.42     91.89 o 
   5   7   1       24.32        7.58      8.02 o 
   6   7   1     7614.68     7525.91     60.97 o 
   7   7   1      892.16      886.78     27.13 o 
   8   7   1     2050.69     1998.37     31.65 o 
   9   7   1        3.01        9.83     24.48 o 
  10   7   1     8715.43     8732.92     69.39 o 
  11   7   1     1115.42     1124.77     28.73 o 
  12   7   1     1822.49     1769.57     32.29 o 
  13   7   1     1763.99     1819.56     31.04 o 
  14   7   1    21107.47    21344.34    117.80 o 
  15   7   1     1675.43     1696.84     31.92 o 
  16   7   1     1536.32     1533.14     32.25 o 
  17   7   1      669.65      665.65     32.74 o 
  18   7   1     6599.40     6739.77     54.61 o 
  19   7   1       56.45       63.79     35.82 o 
  20   7   1     5761.92     5880.80     85.50 o 
  21   7   1       65.72       76.17     43.41 o 
  22   7   1      603.24      595.62     50.73 o 
  23   7   1      276.89      279.94     48.70 o 
  24   7   1     2013.60     2082.27     76.84 o 
  25   7   1      195.37      187.89     50.05 o 
  26   7   1     1071.23      991.72     57.81 o 
  27   7   1      409.15      410.03     64.98 o 
  28   7   1     3245.78     3239.91     69.55 o 
  29   7   1      396.95      421.05     61.39 o 
  30   7   1      193.75      202.35     68.21 o 
  31   7   1        9.29      -37.22    102.99 o 
  32   7   1     2948.49     2927.21     80.66 o 
  33   7   1      174.92      109.33     80.37 o 
  34   7   1     1724.06     1765.54     93.17 o 
  35   7   1       59.12       72.69     99.89 o 
  36   7   1      171.50      160.98     87.10 o 
  37   7   1       48.97       31.09    113.89 o 
   1   8   1       84.24       70.49     27.25 o 
   2   8   1     9054.98     8732.54     78.46 o 
   3   8   1       60.11       54.74     30.10 o 
   4   8   1      716.91      661.77     37.00 o 
   5   8   1       24.00       20.57     27.84 o 
   6   8   1     9687.83     9384.43     80.77 o 
   7   8   1      202.62      207.02     30.83 o 
   8   8   1     9194.71     9107.17     66.78 o 
   9   8   1      562.11      527.87     34.22 o 
  10   8   1     1802.09     1778.87     34.48 o 
  11   8   1        1.60       -7.96     26.66 o 
  12   8   1     8607.48     8715.00     87.61 o 
  13   8   1       24.50       37.14     37.21 o 
  14   8   1      416.80      420.32     44.49 o 
  15   8   1       31.11       -1.60     39.28 o 
  16   8   1     4679.64     4794.28     58.72 o 
  17   8   1      111.73      116.85     44.79 o 
  18   8   1      629.22      643.20     54.60 o 
  19   8   1      333.40      277.26     56.54 o 
  20   8   1     4784.58     4851.31     67.84 o 
  21   8   1       69.16       46.04     26.36 o 
  22   8   1     5581.05     5721.38     76.85 o 
  23   8   1        0.99       18.10     49.68 o 
  24   8   1     1157.87     1149.05     68.00 o 
  25   8   1        2.97       -0.63     55.74 o 
  26   8   1     5602.21     5760.66     84.05 o 
  27   8   1      143.87      141.37     57.68 o 
  28   8   1      166.33      176.00     60.59 o 
  29   8   1        2.59        5.67     34.94 o 
  30   8   1     2933.81     2949.33     96.98 o 
  31   8   1        0.04       -5.36     72.80 o 
  32   8   1      315.73      300.55     82.48 o 
  33   8   1        0.34       42.03     82.71 o 
  34   8   1     1298.93     1251.19     99.89 o 
  35   8   1       36.92       66.81     94.97 o 
  36   8   1     1186.01     1193.39    131.07 o 
   0   9   1     4484.21     4436.00     69.14 o 
   1   9   1       54.48       37.87     35.59 o 
   2   9   1      524.41      465.35     32.98 o 
   3   9   1     1842.84     1795.15     35.60 o 
   4   9   1     6895.32     6688.99     56.33 o 
   5   9   1     3139.11     3072.88     45.37 o 
   6   9   1     3406.16     3341.69     41.33 o 
   7   9   1        3.93      -14.19     20.29 o 
   8   9   1     5440.37     5452.83     67.87 o 
   9   9   1     1762.56     1778.31     42.73 o 
  10   9   1    17035.44    16846.69    126.32 o 
  11   9   1      406.35      421.31     48.79 o 
  12   9   1       89.88       78.07     49.59 o 
  13   9   1        1.56        5.14     38.67 o 
  14   9   1     2114.30     2187.32     62.75 o 
  15   9   1      319.47      318.79     67.82 o 
  16   9   1      422.06      412.81     68.07 o 
  17   9   1      738.83      692.29     71.51 o 
  18   9   1     7929.19     8322.53    116.28 o 
  19   9   1      677.31      671.97     72.17 o 
  20   9   1      426.60      430.43     72.94 o 
  21   9   1      227.76      229.02     64.34 o 
  22   9   1     4522.15     4675.46     87.43 o 
  23   9   1      296.49      284.07     67.94 o 
  24   9   1     5894.02     6151.87    113.29 o 
  25   9   1      186.49      216.76     62.59 o 
  26   9   1       31.98       85.83     67.13 o 
  27   9   1        7.16      -10.96     67.00 o 
  28   9   1     3220.08     3206.83     84.18 o 
  29   9   1        0.38      -18.68     74.98 o 
  30   9   1       58.07       72.25     82.42 o 
  31   9   1      500.04      490.46     90.33 o 
  32   9   1      621.07      615.08     94.82 o 
  33   9   1       74.14       94.59     91.94 o 
  34   9   1      637.18      688.81    104.78 o 
   1  10   1       25.50       -2.96     18.70 o 
   2  10   1    10130.65     9874.48     89.38 o 
   3  10   1       57.01       41.61     44.01 o 
   4  10   1     2447.41     2375.66     56.08 o 
   5  10   1       48.56        2.97     29.49 o 
   6  10   1     3445.47     3278.13     60.45 o 
   7  10   1      331.02      305.14     57.26 o 
   8  10   1     4899.80     4939.14     90.89 o 
   9  10   1      271.45      216.59     87.72 o 
  10  10   1     1463.10     1414.24    110.85 o 
  11  10   1      317.09      305.80    122.18 o 
  12  10   1     5405.52     5796.07    148.61 o 
  13  10   1       33.15       36.49     84.22 o 
  14  10   1      119.53       80.66     73.99 o 
  15  10   1       74.27       28.81     72.57 o 
  16  10   1     5201.75     5629.48     97.63 o 
  17  10   1       82.37       99.13     74.05 o 
  18  10   1     1737.93     1770.96     78.92 o 
  19  10   1      127.69      105.19     76.92 o 
  20  10   1     1715.74     1681.58     81.73 o 
  21  10   1       20.18      -26.80     71.65 o 
  22  10   1     3224.75     3391.98     90.81 o 
  23  10   1        2.92       -4.24    104.05 o 
  24  10   1      302.77      369.29    108.50 o 
  25  10   1       45.92       29.69     82.61 o 
  26  10   1     2601.97     2720.81     97.42 o 
  27  10   1        0.75       -1.28     77.58 o 
  28  10   1        1.65      -20.29    101.32 o 
  29  10   1        0.36       33.78     98.20 o 
  30  10   1     2547.83     2682.06    100.94 o 
  31  10   1        0.75      -21.90     93.31 o 
  32  10   1      367.99      396.83    104.20 o 
   0  11   1     9253.39     9023.36    173.26 o 
   1  11   1     1294.22     1302.09     73.62 o 
   2  11   1     3744.83     3790.24     81.37 o 
   3  11   1       80.92       54.57     72.36 o 
   4  11   1     3916.74     3911.73     82.80 o 
   5  11   1       14.01      -35.78     51.57 o 
   6  11   1     2575.51     2636.90     76.72 o 
   7  11   1      258.49      198.37     88.86 o 
   8  11   1      793.04      855.59    115.90 o 
   9  11   1        6.57      -24.51    115.25 o 
  10  11   1     2580.23     2674.00    117.98 o 
  11  11   1      557.71      563.97    175.46 o 
  12  11   1     1012.97      915.32    130.90 o 
  13  11   1      571.38      561.61    138.10 o 
  14  11   1     9702.92     9804.75    329.39 o 
  15  11   1      372.05      348.74    137.88 o 
  16  11   1      472.00      445.04    107.25 o 
  17  11   1      256.19      238.82     89.89 o 
  18  11   1     3233.65     3510.28     90.82 o 
  19  11   1      120.82      144.97     84.21 o 
  20  11   1     2817.00     3104.38     95.24 o 
  21  11   1       43.71       19.23     77.53 o 
  22  11   1      350.97      295.92     92.99 o 
  23  11   1       61.42       85.89     87.95 o 
  24  11   1     1005.30     1025.38    102.86 o 
  25  11   1       82.90       53.50     67.57 o 
  26  11   1      570.12      568.42    136.86 o 
  27  11   1      165.44      188.27    103.93 o 
  28  11   1     1869.87     2029.27    114.87 o 
  29  11   1      127.07      148.17    105.86 o 
  30  11   1      108.61      106.38    112.63 o 
   1  12   1      117.60      137.59     82.06 o 
   2  12   1     4625.75     4619.43    114.99 o 
   3  12   1      389.76      415.48     83.97 o 
   4  12   1      465.52      445.55     83.67 o 
   5  12   1       20.21      -18.40     40.35 o 
   6  12   1     1923.36     2009.03     97.81 o 
   7  12   1       51.45       65.85    179.19 o 
   8  12   1     2498.93     2704.76    124.82 o 
   9  12   1       20.81      -36.67     76.73 o 
  10  12   1     1578.66     1581.55    136.74 o 
  11  12   1      314.65      353.43    140.64 o 
  12  12   1     2926.00     2895.93    146.40 o 
  13  12   1      191.91      128.98    136.75 o 
  14  12   1        3.78      -47.49    133.14 o 
  15  12   1       53.61       25.98    135.12 o 
  16  12   1     3080.88     3394.51    159.57 o 
  17  12   1      468.11      444.15    212.38 o 
  18  12   1      787.80      829.23    162.79 o 
  19  12   1       11.71        1.03    161.37 o 
  20  12   1     1954.02     2115.63    136.86 o 
  21  12   1       31.22       -1.97     74.90 o 
  22  12   1     1747.17     1870.31    113.00 o 
  23  12   1       33.85      -11.19    103.42 o 
  24  12   1      400.88      396.89    122.88 o 
  25  12   1      102.15      100.77    111.69 o 
  26  12   1     2582.47     3006.47    160.06 o 
  27  12   1        0.26       16.84    124.71 o 
   0  13   1     2155.05     2172.30    230.93 o 
   1  13   1        9.34      -22.45     32.47 o 
   2  13   1       61.83       -4.89     39.60 o 
   3  13   1      537.57      541.36     97.94 o 
   4  13   1     3120.22     3170.08    115.66 o 
   5  13   1      503.75      747.73    116.93 o 
   6  13   1     1685.57     1800.78    153.09 o 
   7  13   1       20.41      -46.16    145.45 o 
   8  13   1     1959.87     2070.06    151.95 o 
  10  13   1     6420.72     7031.24    182.91 o 
  11  13   1       34.72       -4.18    187.87 o 
  12  13   1        1.51      -12.12    147.80 o 
  13  13   1       15.78      -31.29    144.72 o 
  14  13   1     1292.33     1479.31    161.31 o 
  15  13   1       89.50       94.60    168.10 o 
  16  13   1      229.37      245.32    161.78 o 
  17  13   1      152.28      257.14    168.60 o 
  18  13   1     2728.49     3100.63    192.08 o 
  19  13   1      143.55      294.61    178.45 o 
  20  13   1      310.39      336.17    195.87 o 
  21  13   1       46.12      -15.94    202.15 o 
  22  13   1     1588.71     1845.91    223.92 o 
  23  13   1       59.86      114.69    214.92 o 
  24  13   1     2427.22     2458.43    541.30 o 
   1  14   1       70.16      249.02    109.68 o 
   2  14   1     3095.78     3417.84    133.06 o 
   3  14   1       32.77      193.58    130.95 o 
   4  14   1      636.80      598.74    172.12 o 
   5  14   1        7.68       52.74    189.12 o 
   6  14   1     2722.85     3181.88    170.20 o 
   7  14   1      196.97      608.44    311.34 o 
   8  14   1     2149.25     2309.29    262.63 o 
   9  14   1      217.13      300.00    175.12 o 
  10  14   1      232.90      291.35    168.60 o 
  11  14   1        3.01      -42.15    170.51 o 
  12  14   1     2510.76     2715.58    185.36 o 
  13  14   1       12.25      440.00    170.20 o 
  14  14   1       92.06       93.98    232.48 o 
  15  14   1       33.38       79.45    182.26 o 
  16  14   1     1541.74     1796.45    308.50 o 
  17  14   1        4.08      -34.98    198.24 o 
  18  14   1      315.22      406.68    204.78 o 
  19  14   1      146.27       60.98    271.80 o 
  20  14   1      871.32      746.53    315.96 o 
   0  15   1     2756.22     3265.45    252.72 o 
   1  15   1      395.95      457.43    149.04 o 
   2  15   1      702.84      852.85    185.60 o 
   3  15   1        1.27      155.40    188.94 o 
   4  15   1     1287.56     1364.84    192.28 o 
   5  15   1       92.35      496.79    258.70 o 
   6  15   1      799.08      991.01    194.01 o 
   7  15   1       26.28       88.58    197.62 o 
   8  15   1      415.04      552.01    207.09 o 
   9  15   1       98.82      120.84    309.09 o 
  10  15   1     1086.25     1232.02    307.63 o 
  11  15   1       22.69      140.78    209.67 o 
  12  15   1      393.09      543.49    213.21 o 
  13  15   1      190.38      279.19    213.96 o 
  14  15   1     3023.48     3489.42    312.93 o 
   0   0   2    36819.75    38519.17    420.32 o 
   1   0   2     5100.10     5230.06     99.65 o 
   2   0   2    22805.88    22752.23    234.33 o 
   3   0   2     5785.40     5837.16    105.09 o 
   4   0   2    15364.42    15562.92     72.49 o 
   5   0   2     2275.84     2614.28     45.61 o 
   6   0   2    55746.01    58841.95   1038.78 o 
   7   0   2     1708.83     1896.88     55.02 o 
   8   0   2      480.37      524.86     19.10 o 
   9   0   2     7170.49     7680.30    117.31 o 
  10   0   2    10364.24    10894.69    173.49 o 
  11   0   2     1004.92     1095.00     47.80 o 
  12   0   2     5327.71     5538.49     84.47 o 
  13   0   2    17239.76    17863.42    157.00 o 
  14   0   2    87017.54    90700.21   1610.45 o 
  15   0   2     1991.33     2135.36     61.47 o 
  16   0   2      358.77      353.09     28.53 o 
  17   0   2      260.03      279.17     33.71 o 
  18   0   2    14883.36    15368.74    125.66 o 
  19   0   2      516.38      471.19     38.34 o 
  20   0   2    10787.18    11160.97    112.32 o 
  21   0   2     1567.36     1602.55     59.62 o 
  22   0   2     1033.99     1020.81     58.52 o 
  23   0   2        9.39      -12.00     38.65 o 
  24   0   2      962.14      942.02     58.23 o 
  25   0   2      416.98      417.04     60.11 o 
  26   0   2     2702.01     2673.76     62.91 o 
  27   0   2      290.92      282.01     78.17 o 
  28   0   2     4391.37     4273.33    128.82 o 
  29   0   2       11.48       31.96    104.40 o 
  30   0   2      945.88      962.21    125.32 o 
  31   0   2      457.46      344.71    120.79 o 
  32   0   2     5194.94     5083.82    151.36 o 
  33   0   2      197.36      173.62    121.39 o 
  34   0   2     2857.54     2702.96    147.99 o 
  35   0   2       36.86      -29.82    132.97 o 
  36   0   2       82.71      140.53    138.06 o 
  37   0   2       10.11      -24.36    182.35 o 
  38   0   2     1624.54     1495.37    154.47 o 
  39   0   2       44.81       58.02    164.31 o 
  40   0   2       58.47       35.27    180.05 o 
  41   0   2       42.79      122.14    194.07 o 
   1   1   2     2080.00     2096.65     18.53 o 
   2   1   2    42157.92    41172.15    411.24 o 
   3   1   2     4069.27     4191.84     40.40 o 
   4   1   2     4818.87     4943.34     37.04 o 
   5   1   2        6.60       57.37      7.85 o 
   6   1   2    16035.27    16353.57     85.43 o 
   7   1   2      289.21      292.90      9.37 o 
   8   1   2    29558.41    30372.96    262.34 o 
   9   1   2     2035.82     2161.26     30.07 o 
  10   1   2     2841.27     2884.03     50.50 o 
  11   1   2      271.51      285.67     14.30 o 
  12   1   2    15298.76    15864.14    120.28 o 
  13   1   2       63.19       72.88     15.08 o 
  14   1   2      423.29      447.98     17.64 o 
  15   1   2       10.15       15.94     17.87 o 
  16   1   2    18840.05    19611.38    169.70 o 
  17   1   2       34.08       37.69     21.19 o 
  18   1   2     8719.23     9089.03     78.13 o 
  19   1   2     1211.77     1215.78     34.12 o 
  20   1   2     6561.18     6799.44    115.51 o 
  21   1   2       14.92       33.92     35.06 o 
  22   1   2     3874.12     4030.09     75.23 o 
  23   1   2        3.16       17.04     37.45 o 
  24   1   2      698.48      697.78     48.01 o 
  25   1   2      436.94      466.33     48.57 o 
  26   1   2    11275.67    11665.63    137.35 o 
  27   1   2      567.53      555.84     59.15 o 
  28   1   2        1.98       11.94     62.92 o 
  29   1   2      175.97      201.38     67.37 o 
  30   1   2     5817.65     5933.90     94.05 o 
  31   1   2       44.03       33.17     69.23 o 
  32   1   2     1340.02     1295.69     96.07 o 
  33   1   2      118.35      110.59     74.41 o 
  34   1   2     2570.04     2462.80     84.81 o 
  35   1   2        0.93       37.49     90.93 o 
  36   1   2     2298.28     2263.59    105.42 o 
  37   1   2       92.40      112.29    106.53 o 
  38   1   2      466.99      433.37    117.84 o 
  39   1   2        3.50      -80.25    133.28 o 
  40   1   2     1660.67     1776.01    139.69 o 
  41   1   2       13.37      -36.71    137.34 o 
   0   2   2    20298.92    19810.09    115.11 o 
   1   2   2     2628.64     2617.30     35.51 o 
   2   2   2    36814.17    36181.62    221.42 o 
   3   2   2    21265.77    22128.27     97.29 o 
   4   2   2    31238.28    30938.89    200.37 o 
   5   2   2     9255.61     9644.12     61.59 o 
   6   2   2    26597.11    26703.89    162.22 o 
   7   2   2        6.81       40.28      9.76 o 
   8   2   2    20909.32    21041.70     97.98 o 
   9   2   2     2793.29     2858.47     38.14 o 
  10   2   2    43185.79    44095.36    295.40 o 
  11   2   2     1962.87     1965.55     25.76 o 
  12   2   2      133.11      130.69     16.04 o 
  13   2   2       69.31       72.38     15.86 o 
  14   2   2     5828.30     5986.60     63.32 o 
  15   2   2      199.05      221.64     23.68 o 
  16   2   2     1925.27     1886.06     57.53 o 
  17   2   2     6874.08     7124.09     91.04 o 
  18   2   2    20655.31    21297.07    251.36 o 
  19   2   2     2942.71     3022.64     57.69 o 
  20   2   2     1159.24     1189.97     48.07 o 
  21   2   2      823.90      850.09     46.57 o 
  22   2   2    10749.10    11179.22    129.54 o 
  23   2   2       62.36       79.17     39.61 o 
  24   2   2    12452.91    13020.28     98.03 o 
  25   2   2      173.92      174.97     44.31 o 
  26   2   2      165.38      152.26     47.64 o 
  27   2   2      396.02      385.01     60.56 o 
  28   2   2     7694.15     8029.20    106.54 o 
  29   2   2     1719.98     1686.79     68.13 o 
  30   2   2       96.59      131.87     67.01 o 
  31   2   2       16.88      -36.87     60.91 o 
  32   2   2      483.84      492.12     78.73 o 
  33   2   2      136.47      113.11     74.16 o 
  34   2   2      683.19      681.29     91.09 o 
  35   2   2      208.95      239.14     83.98 o 
  36   2   2     2264.41     2242.08    108.91 o 
  37   2   2        5.89      -29.59     55.67 o 
  38   2   2     3243.92     3138.33    149.29 o 
  39   2   2      104.31       82.33    119.79 o 
  40   2   2       10.61      -94.80    129.55 o 
  41   2   2        2.81     -137.47    154.64 o 
   1   3   2     3908.81     3926.59     27.79 o 
   2   3   2    48439.35    45262.42    260.41 o 
   3   3   2      960.34      973.26     12.37 o 
   4   3   2      736.52      729.29     15.52 o 
   5   3   2     5384.71     5530.27     41.99 o 
   6   3   2    54104.40    52265.33    269.75 o 
   7   3   2     1238.97     1274.14     13.95 o 
   8   3   2    15663.71    15755.34     90.05 o 
   9   3   2      172.96      167.53     13.31 o 
  10   3   2      234.59      252.94     13.77 o 
  11   3   2     1146.06     1151.70     22.26 o 
  12   3   2     9629.16     9706.15     74.88 o 
  13   3   2      133.39      124.48     23.53 o 
  14   3   2      161.59      187.89     27.46 o 
  15   3   2       85.93       63.47     25.46 o 
  16   3   2     6399.43     6603.62     99.46 o 
  17   3   2        1.16       16.86     24.31 o 
  18   3   2     4988.04     5158.39    109.18 o 
  19   3   2      201.11      189.51     33.30 o 
  20   3   2     4773.71     4911.51     51.04 o 
  21   3   2      574.44      590.53     31.70 o 
  22   3   2     9364.84     9814.38    117.32 o 
  23   3   2      108.70      122.32     34.73 o 
  24   3   2     1446.33     1526.56     43.45 o 
  25   3   2       35.15       12.38     41.19 o 
  26   3   2    12273.48    12697.21    125.11 o 
  27   3   2       76.85      107.38     65.71 o 
  28   3   2      146.39      124.46     53.53 o 
  29   3   2      133.18      135.63     61.47 o 
  30   3   2     3997.60     3958.39     87.70 o 
  31   3   2       11.05        0.51     60.90 o 
  32   3   2      462.83      435.57     80.64 o 
  33   3   2      147.74      145.12     74.42 o 
  34   3   2     3259.05     3265.75     90.78 o 
  35   3   2       72.51       40.56     83.17 o 
  36   3   2     1159.15     1096.13    101.77 o 
  37   3   2        2.46       18.46     95.06 o 
  38   3   2      426.49      411.10    119.41 o 
  39   3   2        3.92       48.23    118.23 o 
  40   3   2     2143.34     2206.69    142.86 o 
  41   3   2       54.33      159.04    146.13 o 
   0   4   2    38010.88    35129.31    307.96 o 
   1   4   2     1658.99     1622.36     19.85 o 
   2   4   2     6133.43     5905.00     40.60 o 
   3   4   2     1116.65     1106.71     14.41 o 
   4   4   2    20077.06    19421.43    101.56 o 
   5   4   2      908.67      867.17     17.98 o 
   6   4   2    18963.47    18435.80     82.31 o 
   7   4   2      490.89      471.43     14.85 o 
   8   4   2     2613.93     2630.89     26.19 o 
   9   4   2     2775.02     2729.87     33.96 o 
  10   4   2     4096.26     4068.37     34.49 o 
  11   4   2      214.83      231.72     19.56 o 
  12   4   2     3349.01     3347.84     36.59 o 
  13   4   2     7735.99     7761.13     83.41 o 
  14   4   2    43582.07    44116.72    366.89 o 
  15   4   2     1384.54     1381.86     38.53 o 
  16   4   2      854.50      860.62     35.06 o 
  17   4   2      328.88      305.78     37.32 o 
  18   4   2    10031.39    10281.76    113.61 o 
  19   4   2       89.35      112.65     27.10 o 
  20   4   2    10214.10    10585.98     72.78 o 
  21   4   2     1287.46     1270.14     32.66 o 
  22   4   2     1137.69     1148.88     34.36 o 
  23   4   2        0.23      -14.20     32.43 o 
  24   4   2     2086.96     2156.22     43.28 o 
  25   4   2      368.36      333.95     56.12 o 
  26   4   2     1989.42     2017.85     55.56 o 
  27   4   2      125.49      108.72     54.63 o 
  28   4   2     4803.90     4935.93     90.43 o 
  29   4   2        4.65        3.26     57.47 o 
  30   4   2      436.66      421.07     67.51 o 
  31   4   2      310.51      296.21     63.21 o 
  32   4   2     4274.85     4173.18     85.30 o 
  33   4   2      102.01      110.28     68.15 o 
  34   4   2     1923.92     1989.20     83.25 o 
  35   4   2       10.18       29.41     82.68 o 
  36   4   2      128.67      144.29     89.45 o 
  37   4   2        2.87      -24.07     99.43 o 
  38   4   2     1372.91     1364.26    131.74 o 
  39   4   2       47.24       38.76    227.57 o 
  40   4   2       25.75      -56.86    153.89 o 
   1   5   2      465.32      449.76     13.21 o 
   2   5   2    28143.95    26360.61    165.25 o 
   3   5   2     3240.48     3194.83     26.92 o 
   4   5   2     4333.33     4197.97     31.78 o 
   5   5   2     1283.61     1259.37     18.83 o 
   6   5   2     1877.95     1863.32     25.15 o 
   7   5   2        7.94       28.18     16.24 o 
   8   5   2    13700.54    13319.79     67.30 o 
   9   5   2     2651.05     2618.87     30.32 o 
  10   5   2     6400.77     6331.19     51.08 o 
  11   5   2     1843.65     1807.58     26.95 o 
  12   5   2     8518.79     8537.84     71.01 o 
  13   5   2        7.50       21.35     23.36 o 
  14   5   2      865.44      836.37     32.68 o 
  15   5   2       53.77       70.26     34.52 o 
  16   5   2    17808.90    18100.10    174.09 o 
  17   5   2       26.39       34.61     29.15 o 
  18   5   2     9486.81     9810.73     73.15 o 
  19   5   2     1591.50     1630.38     29.86 o 
  20   5   2     4465.53     4619.46     44.06 o 
  21   5   2      493.12      484.08     35.36 o 
  22   5   2     1380.00     1376.89     36.50 o 
  23   5   2       61.41       39.13     38.77 o 
  24   5   2      173.15      161.83     45.30 o 
  25   5   2      816.79      797.41     57.65 o 
  26   5   2     7924.95     8006.16    101.23 o 
  27   5   2      919.16      855.00     61.07 o 
  28   5   2      217.52      213.63     60.46 o 
  29   5   2      145.06      181.61     61.03 o 
  30   5   2     6133.14     6057.58     95.44 o 
  31   5   2       66.00       99.94     66.11 o 
  32   5   2     1562.50     1473.45     77.20 o 
  33   5   2       67.15       18.83     68.99 o 
  34   5   2     1516.45     1459.29     83.80 o 
  35   5   2       26.99       90.90     87.05 o 
  36   5   2     2487.29     2457.15     96.02 o 
  37   5   2      221.96      226.34     98.48 o 
  38   5   2      338.32      285.58    129.63 o 
  39   5   2       17.21        2.33    114.19 o 
   0   6   2     5544.92     5275.74     78.03 o 
   1   6   2      564.69      551.58     16.91 o 
   2   6   2     2519.88     2511.35     27.84 o 
   3   6   2     1365.01     1370.76     22.35 o 
   4   6   2     8678.85     8341.87     60.80 o 
   5   6   2     2142.39     2075.40     29.28 o 
   6   6   2    17972.62    17397.84     85.23 o 
   7   6   2      250.55      242.34     21.41 o 
   8   6   2     5789.78     5783.82     48.89 o 
   9   6   2     1716.04     1728.39     27.75 o 
  10   6   2    28908.90    28385.57    135.32 o 
  11   6   2      591.11      546.19     24.74 o 
  12   6   2       61.13       53.07     25.77 o 
  13   6   2      325.35      306.47     34.52 o 
  14   6   2    11236.46    11435.67     89.72 o 
  15   6   2       14.60       22.61     30.65 o 
  16   6   2      543.79      566.50     32.76 o 
  17   6   2     2584.43     2610.88     37.10 o 
  18   6   2    13438.90    13727.99     97.50 o 
  19   6   2      719.11      706.72     33.60 o 
  20   6   2      621.45      648.77     35.99 o 
  21   6   2      417.79      393.26     41.78 o 
  22   6   2     5835.80     5942.69     78.83 o 
  23   6   2        5.22        4.41     13.43 o 
  24   6   2     5362.35     5264.25     72.89 o 
  25   6   2       99.09       62.29     52.79 o 
  26   6   2       14.98       26.80     43.72 o 
  27   6   2       84.38       74.37     54.43 o 
  28   6   2     3983.35     3971.40     79.72 o 
  29   6   2      561.80      507.07     68.08 o 
  30   6   2      296.71      320.44     69.96 o 
  31   6   2        0.87      -42.58     57.29 o 
  32   6   2      591.08      594.92     77.49 o 
  33   6   2       28.00       27.28     74.53 o 
  34   6   2      869.75      863.00     79.72 o 
  35   6   2       76.61       74.26     87.15 o 
  36   6   2     1307.21     1424.95     95.13 o 
  37   6   2        8.88       30.98     89.33 o 
  38   6   2     2368.24     2427.00    110.40 o 
   1   7   2     1406.83     1348.27     27.24 o 
   2   7   2    10845.88    10440.19     78.58 o 
   3   7   2       76.02       66.88     27.26 o 
   4   7   2     1070.77     1031.46     27.28 o 
   5   7   2     4241.00     4353.07     47.72 o 
   6   7   2    27651.28    26565.82    134.22 o 
   7   7   2     1418.81     1403.24     28.64 o 
   8   7   2    11814.91    11752.71     96.95 o 
   9   7   2       27.10       23.89     25.64 o 
  10   7   2       33.08       32.07     22.43 o 
  11   7   2     1197.28     1196.43     31.30 o 
  12   7   2    11025.22    11092.78     87.66 o 
  13   7   2      218.93      196.72     35.25 o 
  14   7   2      170.67      148.26     32.23 o 
  15   7   2       64.40       65.58     33.22 o 
  16   7   2     3679.93     3718.01     43.81 o 
  17   7   2        5.72      -13.12     34.06 o 
  18   7   2      446.40      447.83     41.05 o 
  19   7   2        1.16       -4.72     25.25 o 
  20   7   2     3787.27     3853.35     58.04 o 
  21   7   2      918.09      921.91     50.85 o 
  22   7   2     6347.02     6387.75    118.81 o 
  23   7   2      266.56      240.32     50.82 o 
  24   7   2     1388.51     1327.55     62.08 o 
  25   7   2        5.40        9.23     53.62 o 
  26   7   2     6619.85     6716.53    113.17 o 
  27   7   2        0.85       62.45     65.28 o 
  28   7   2      582.14      504.70     70.03 o 
  29   7   2      108.82       80.70     64.68 o 
  30   7   2     1702.88     1743.63     77.25 o 
  31   7   2        4.07        9.63     71.01 o 
  32   7   2      314.84      242.23     78.38 o 
  33   7   2      138.89      153.53     96.39 o 
  34   7   2     2495.31     2495.88    100.10 o 
  35   7   2      104.79      109.77     85.54 o 
  36   7   2      793.42      663.91    113.55 o 
  37   7   2        5.75       22.40    104.24 o 
   0   8   2    14006.50    13400.20    130.62 o 
   1   8   2      135.86      117.91     30.24 o 
   2   8   2      647.74      648.49     34.79 o 
   3   8   2       12.19       17.73     31.43 o 
   4   8   2     8532.53     8345.38     67.06 o 
   5   8   2      293.66      286.14     34.05 o 
   6   8   2     5812.44     5794.11     75.75 o 
   7   8   2       42.23       23.43     33.33 o 
   8   8   2     2323.27     2352.26     37.60 o 
   9   8   2      492.71      485.02     38.19 o 
  10   8   2     4025.38     3969.12     59.80 o 
  11   8   2       43.98       35.07     31.71 o 
  12   8   2     1185.76     1194.77     36.09 o 
  13   8   2     1051.19     1036.23     42.81 o 
  14   8   2    13981.44    14617.34     94.43 o 
  15   8   2      444.93      452.48     46.41 o 
  16   8   2      594.47      587.53     47.24 o 
  17   8   2      459.19      444.88     50.66 o 
  18   8   2     6452.59     6658.63     86.55 o 
  19   8   2       79.65       90.42     57.45 o 
  20   8   2     4339.70     4456.44     75.87 o 
  21   8   2      661.06      590.26     55.94 o 
  22   8   2     1462.18     1438.00     74.86 o 
  23   8   2       21.16       50.61     54.91 o 
  24   8   2     2403.75     2417.21     66.88 o 
  25   8   2      203.24      158.70     60.48 o 
  26   8   2      562.70      523.14     69.75 o 
  27   8   2        0.60        2.75     62.95 o 
  28   8   2     3505.09     3485.83     97.59 o 
  29   8   2      114.19      139.75     69.08 o 
  30   8   2      129.04      103.69     69.98 o 
  31   8   2      104.78       80.80     78.22 o 
  32   8   2     2093.04     2023.98     95.77 o 
  33   8   2        7.86       26.27     89.30 o 
  34   8   2     1031.05      952.73    126.24 o 
  35   8   2        8.47       -7.95     99.58 o 
  36   8   2      250.39      274.37    135.09 o 
   1   9   2      404.50      369.34     41.93 o 
   2   9   2    20795.12    20194.93    124.61 o 
   3   9   2     1493.20     1492.79     37.61 o 
   4   9   2     1614.36     1573.80     38.17 o 
   5   9   2      382.45      369.96     38.69 o 
   6   9   2     1215.52     1189.06     40.49 o 
   7   9   2       85.07       68.17     41.70 o 
   8   9   2     2788.12     2803.76     45.46 o 
   9   9   2     1583.10     1622.58     51.71 o 
  10   9   2     4999.86     5190.00     95.87 o 
  11   9   2      912.93      905.93     56.88 o 
  12   9   2     2020.03     2078.48     58.88 o 
  13   9   2        4.89       -7.58     54.30 o 
  14   9   2      257.67      234.51     64.63 o 
  15   9   2        5.91       -6.02     67.42 o 
  16   9   2     7539.30     7888.98    137.00 o 
  17   9   2        0.31       46.86     66.31 o 
  18   9   2     7187.49     7516.91    163.94 o 
  19   9   2      825.86      824.15     66.69 o 
  20   9   2     1566.90     1616.10     66.20 o 
  21   9   2      308.34      306.12     66.94 o 
  22   9   2     1232.83     1274.87     70.54 o 
  23   9   2       60.36       58.30     75.85 o 
  24   9   2       53.08       63.36     63.37 o 
  25   9   2      534.74      477.63     75.91 o 
  26   9   2     4952.19     5201.21    107.39 o 
  27   9   2      534.98      496.51     80.45 o 
  28   9   2      373.28      375.86     82.62 o 
  29   9   2       60.81       93.39     80.98 o 
  30   9   2     4410.58     4398.71    100.52 o 
  31   9   2       35.68       86.85     89.38 o 
  32   9   2      770.00      733.70     99.69 o 
  33   9   2       31.21       66.99    117.23 o 
  34   9   2      877.40      842.02    139.60 o 
   0  10   2     5186.86     4872.36    456.47 o 
   1  10   2        5.62        6.38     70.01 o 
   2  10   2       19.37       17.71     56.08 o 
   3  10   2       46.25        0.52     70.47 o 
   4  10   2     5513.31     5575.63     89.81 o 
   5  10   2      306.38      292.97     64.94 o 
   6  10   2     5021.86     5072.78    163.14 o 
   7  10   2      265.06      199.29     77.65 o 
   8  10   2     2247.76     2312.79     83.93 o 
   9  10   2      676.30      707.33    113.08 o 
  10  10   2     7183.51     7574.51    273.96 o 
  11  10   2       60.77       66.93    104.51 o 
  12  10   2       48.23        5.41     33.78 o 
  13  10   2      889.11      901.50     95.78 o 
  14  10   2     6994.90     7519.78    241.52 o 
  15  10   2       44.92       57.33     75.50 o 
  16  10   2      379.86      360.47     78.32 o 
  17  10   2      476.33      475.46     81.28 o 
  18  10   2     4312.89     4508.78     92.28 o 
  19  10   2       25.25       27.46     76.78 o 
  20  10   2     1261.43     1269.66     85.19 o 
  21  10   2      207.24      159.24     80.99 o 
  22  10   2     1765.48     1910.04    141.48 o 
  23  10   2        1.71       -5.37     82.15 o 
  24  10   2     2488.83     2568.69     92.06 o 
  25  10   2       63.05       46.87     79.55 o 
  26  10   2      101.57       35.61     89.80 o 
  27  10   2        0.91       23.89     88.35 o 
  28  10   2     2194.20     2273.27     97.81 o 
  29  10   2       48.78       48.14     88.06 o 
  30  10   2      189.10      206.30     95.39 o 
  31  10   2       13.38        4.97    100.98 o 
  32  10   2      833.44      762.68    165.00 o 
   1  11   2      310.97      275.16     77.95 o 
   2  11   2     3251.13     3352.25     81.37 o 
   3  11   2       19.02      -20.68     33.54 o 
   4  11   2      420.54      422.82     80.69 o 
   5  11   2     1262.76     1343.52     87.50 o 
   6  11   2    10883.45    11352.18    163.14 o 
   7  11   2      791.61      886.63     88.03 o 
   8  11   2     5085.83     5455.37    216.40 o 
   9  11   2       28.77       10.79    113.94 o 
  10  11   2       13.72       -1.67    109.19 o 
  11  11   2      254.57      264.14    119.03 o 
  12  11   2     5693.65     6105.23    312.63 o 
  13  11   2      144.81      131.75    151.33 o 
  14  11   2       46.73       91.89    115.63 o 
  15  11   2        5.02       -8.09    127.15 o 
  16  11   2     1816.21     1864.07    104.60 o 
  17  11   2       15.34       -7.93    105.17 o 
  18  11   2       48.01       58.45     93.69 o 
  19  11   2        0.96       10.75     49.60 o 
  20  11   2     2142.79     2167.72    102.37 o 
  21  11   2      317.45      268.28    137.88 o 
  22  11   2     2837.22     2968.20    133.02 o 
  23  11   2      196.33      234.14     97.46 o 
  24  11   2      748.73      774.61    107.90 o 
  25  11   2        2.28        1.24    101.84 o 
  26  11   2     3096.35     3192.35    118.64 o 
  27  11   2        1.81       -5.89    150.23 o 
  28  11   2      401.94      373.84    154.07 o 
  29  11   2       81.75      131.72    152.64 o 
  30  11   2      895.78      928.30    174.13 o 
   0  12   2     2771.02     2866.98    119.99 o 
   1  12   2        9.98       -6.04     23.93 o 
   2  12   2       13.60      -47.86    109.37 o 
   3  12   2      165.05      146.24     88.97 o 
   4  12   2     1966.20     2014.37    101.41 o 
   5  12   2      181.98      178.94     96.84 o 
   6  12   2     3205.51     3095.77    145.30 o 
   7  12   2       11.55       18.27    123.27 o 
   8  12   2      949.85     1048.61    131.09 o 
   9  12   2      128.37      124.34    132.74 o 
  10  12   2     4779.33     5041.06    150.78 o 
  11  12   2      183.99      288.99    125.78 o 
  12  12   2      275.76      315.43    131.05 o 
  13  12   2       35.14      126.73    167.01 o 
  14  12   2     4730.66     4742.64    218.56 o 
  15  12   2       50.28       50.76    165.49 o 
  16  12   2      146.63       46.35    178.29 o 
  17  12   2      407.53      355.14    211.12 o 
  18  12   2     4068.55     4003.27    215.52 o 
  19  12   2      198.12      186.61    202.45 o 
  20  12   2      760.27      631.70    230.03 o 
  21  12   2      220.44       70.77    241.57 o 
  22  12   2     1292.70     1236.18    258.94 o 
  23  12   2       18.16      -79.21    117.61 o 
  24  12   2     1299.64     1143.87    279.93 o 
  25  12   2       70.50       19.38    157.39 o 
  26  12   2       34.59      -20.01    160.55 o 
   1  13   2      272.60      289.85     97.83 o 
   2  13   2     6748.62     7206.03    122.57 o 
   3  13   2      407.01      565.85    111.98 o 
   4  13   2     1008.48      969.38    119.55 o 
   5  13   2        2.29       -1.31     16.89 o 
   6  13   2      569.95      538.55    152.90 o 
   7  13   2       24.01       11.03    174.16 o 
   8  13   2     1463.95     1645.28    185.49 o 
   9  13   2      497.06      637.49    187.73 o 
  10  13   2     1561.74     1370.05    211.97 o 
  11  13   2      117.24       29.51    120.68 o 
  12  13   2     1443.40     1758.18    194.38 o 
  13  13   2        2.05       93.71    196.89 o 
  14  13   2       70.03       75.13    201.24 o 
  15  13   2        5.59      195.35    218.36 o 
  16  13   2     3412.05     3568.46    234.55 o 
  17  13   2        4.91       18.34    222.93 o 
  18  13   2     2223.23     2385.86    262.84 o 
  19  13   2      192.67      229.31    255.37 o 
  20  13   2      712.08      767.43    270.66 o 
  21  13   2       25.64      -45.38    148.29 o 
  22  13   2      633.94      639.26    296.88 o 
  23  13   2       13.13      109.95    282.38 o 
   0  14   2     2904.46     3086.13    159.92 o 
   1  14   2       33.39      -77.82     99.91 o 
   2  14   2      315.11      259.64    155.37 o 
   3  14   2      173.03      127.75    214.98 o 
   4  14   2     2476.98     2726.77    232.63 o 
   5  14   2       24.97      316.01    231.38 o 
   7  14   2      105.75      130.05    225.21 o 
   8  14   2      743.71      709.92    231.30 o 
   9  14   2      171.59      254.86    238.16 o 
  10  14   2     1456.21     1500.92    235.93 o 
  11  14   2        3.06      -23.96     89.88 o 
  12  14   2       62.49      -30.43     70.14 o 
  13  14   2      565.44      592.59    257.54 o 
  14  14   2     3487.26     3560.19    260.43 o 
  15  14   2       93.62      329.19    244.04 o 
  17  14   2       54.08      264.60    251.27 o 
  18  14   2     1333.97     1657.36    272.63 o 
  19  14   2        2.66      143.64    257.87 o 
   1  15   2       55.64      186.46    234.77 o 
   2  15   2     2106.40     2250.77    254.03 o 
   3  15   2       25.74      -95.32    245.36 o 
   4  15   2       69.36      -28.01    243.10 o 
   5  15   2      145.55      292.43    244.42 o 
   6  15   2     3595.90     4001.18    262.50 o 
   7  15   2      185.86      512.58    264.37 o 
   8  15   2     1167.90     1214.36    268.48 o 
   9  15   2        1.55       51.06    264.04 o 
  10  15   2      128.56      136.05    253.93 o 
  11  15   2        4.23      562.72    261.25 o 
  12  15   2     1421.80     1540.69    288.09 o 
  13  15   2       49.85       47.50    275.42 o 
   1   0   3    18534.69    19585.32    192.72 o 
   2   0   3    16295.98    16614.10    114.89 o 
   3   0   3    11461.54    12363.61    106.14 o 
   4   0   3     8441.60     8895.11     91.91 o 
   5   0   3    11975.18    12691.40    147.23 o 
   6   0   3    14498.08    15049.68    161.26 o 
   7   0   3     1743.78     1833.56     55.92 o 
   8   0   3   104174.18   105977.23   1139.36 o 
   9   0   3     3438.06     3676.01     76.68 o 
  10   0   3     7096.20     7307.57    145.47 o 
  11   0   3      744.97      703.78     25.07 o 
  12   0   3    10093.07    10624.66    180.74 o 
  13   0   3       36.22       44.79     18.08 o 
  14   0   3     1607.73     1674.03     45.78 o 
  15   0   3      543.64      528.25     30.83 o 
  16   0   3    10649.85    11087.67    129.31 o 
  17   0   3      553.76      562.08     37.20 o 
  18   0   3     1059.44     1017.35     40.85 o 
  19   0   3       46.37       78.20     43.10 o 
  20   0   3    23466.37    24716.41    175.52 o 
  21   0   3      704.11      681.41     48.37 o 
  22   0   3     2041.28     2076.37     70.47 o 
  23   0   3      644.83      593.46     60.46 o 
  24   0   3      574.98      459.96     62.75 o 
  25   0   3      258.09      189.24     83.15 o 
  26   0   3    15234.73    15287.96    285.77 o 
  27   0   3       26.69       52.55    104.74 o 
  28   0   3      577.45      612.19    122.21 o 
  29   0   3      140.36      128.39    113.85 o 
  30   0   3     1310.74     1299.23    133.72 o 
  31   0   3      107.79       20.99    117.69 o 
  32   0   3       49.50       92.13    127.36 o 
  33   0   3       51.62      112.57    128.35 o 
  34   0   3     1006.95     1068.36    160.41 o 
  35   0   3        0.28     -143.76    143.76 o 
  36   0   3     3392.66     3395.61    154.63 o 
  37   0   3      131.43      147.17    161.04 o 
  38   0   3     1660.26     1553.72    218.38 o 
  39   0   3       11.54       30.87    219.77 o 
  40   0   3     2172.02     2013.46    273.95 o 
  41   0   3       15.35        1.27    248.77 o 
   0   1   3    40253.68    40260.71    326.97 o 
   1   1   3      500.82      504.16     11.35 o 
   2   1   3       75.81      127.18     11.45 o 
   3   1   3      847.86      870.08     13.38 o 
   4   1   3    85031.94    86527.13    615.31 o 
   5   1   3        0.33       14.03     10.01 o 
   6   1   3    10269.39    10495.16     83.27 o 
   7   1   3      290.35      291.96     12.39 o 
   8   1   3    15191.72    15545.33     96.06 o 
   9   1   3      444.51      450.98     14.87 o 
  10   1   3    13207.60    13577.81     74.29 o 
  11   1   3     2025.99     2095.78     30.36 o 
  12   1   3     3863.22     3914.05     54.44 o 
  13   1   3       21.06       16.29     16.14 o 
  14   1   3    10420.43    10713.27    118.64 o 
  15   1   3       40.56       45.58     20.47 o 
  16   1   3      346.75      346.90     25.82 o 
  17   1   3     2069.18     2073.33     32.99 o 
  18   1   3     6261.80     6456.82     86.29 o 
  19   1   3      110.34       84.14     31.93 o 
  20   1   3     3810.36     4017.27     85.98 o 
  21   1   3      752.11      735.74     41.91 o 
  22   1   3     1774.28     1836.85     42.08 o 
  23   1   3        3.89       20.92     38.74 o 
  24   1   3     7728.48     8042.11     95.49 o 
  25   1   3      963.57     1008.44     51.48 o 
  26   1   3       30.62       33.52     54.93 o 
  27   1   3      358.40      343.20     68.84 o 
  28   1   3     6301.32     6510.96    116.45 o 
  29   1   3      288.76      270.55     73.96 o 
  30   1   3      898.43      815.88     80.59 o 
  31   1   3       49.86       50.40     74.10 o 
  32   1   3     3042.78     2937.56     99.55 o 
  33   1   3       15.94       83.97     91.66 o 
  34   1   3     1413.28     1282.65    101.29 o 
  35   1   3      462.38      489.88    108.74 o 
  36   1   3     1311.22     1255.74    129.47 o 
  37   1   3       23.72       20.53    137.75 o 
  38   1   3     2278.15     2127.25    147.62 o 
  39   1   3       61.39      -35.14    157.33 o 
  40   1   3       19.34       95.55    236.04 o 
  41   1   3       24.13       -1.97    242.58 o 
   1   2   3      400.10      410.28     11.40 o 
   2   2   3    25794.99    25672.79    160.70 o 
   3   2   3     2118.23     2122.11     22.47 o 
   4   2   3    40764.07    39780.27    317.27 o 
   5   2   3        9.78       24.16     11.64 o 
   6   2   3    11132.48    11265.43     76.25 o 
   7   2   3        0.60        9.98     12.05 o 
   8   2   3     2426.18     2454.77     27.91 o 
   9   2   3     6647.64     6635.60     48.97 o 
  10   2   3      331.57      330.28     15.44 o 
  11   2   3     3279.56     3314.30     36.77 o 
  12   2   3    27700.34    28624.23    126.80 o 
  13   2   3     2021.26     2062.51     34.35 o 
  14   2   3     2000.18     1998.96     57.02 o 
  15   2   3      152.87      161.19     26.97 o 
  16   2   3    43668.46    45021.33    305.78 o 
  17   2   3      751.85      754.31     33.23 o 
  18   2   3     6992.84     7240.91    108.41 o 
  19   2   3      314.64      327.62     39.62 o 
  20   2   3      278.87      275.56     42.94 o 
  21   2   3      495.04      522.52     40.70 o 
  22   2   3     7669.63     7960.07     86.42 o 
  23   2   3      352.06      357.98     38.73 o 
  24   2   3     4531.65     4759.94     54.46 o 
  25   2   3      367.80      327.32     47.20 o 
  26   2   3     1178.55     1079.49     56.76 o 
  27   2   3      178.17      196.40     62.04 o 
  28   2   3       25.83       35.73     58.34 o 
  29   2   3      296.12      306.26     73.02 o 
  30   2   3     7060.83     7020.97    186.84 o 
  31   2   3       22.68        8.80     72.52 o 
  32   2   3     2295.49     2474.21     91.91 o 
  33   2   3      186.88      130.80     99.09 o 
  34   2   3     1626.41     1596.27     99.13 o 
  35   2   3      111.78      158.06     90.34 o 
  36   2   3     1671.69     1582.89    112.28 o 
  37   2   3      502.82      485.28    111.20 o 
  38   2   3       17.59       63.37    168.68 o 
  39   2   3       18.50      -29.80    175.31 o 
  40   2   3     1495.11     1449.96    192.61 o 
  41   2   3       11.90      -22.57    154.61 o 
   0   3   3    71917.86    67994.42    834.21 o 
   1   3   3      230.94      251.56     11.81 o 
   2   3   3        7.69       36.06     11.13 o 
   3   3   3     2049.42     2061.90     19.28 o 
   4   3   3    38429.11    37385.77    225.53 o 
   5   3   3     2896.01     2939.72     24.81 o 
   6   3   3    10197.11    10264.25     55.00 o 
   7   3   3     2105.92     2117.71     29.16 o 
   8   3   3     7721.16     7734.50     83.99 o 
   9   3   3     6037.60     6032.27     68.18 o 
  10   3   3     8225.48     8342.50     87.01 o 
  11   3   3     3379.64     3383.22     35.62 o 
  12   3   3    13583.27    13894.08    100.29 o 
  13   3   3     2092.86     2113.17     44.37 o 
  14   3   3     7691.78     7701.66    108.96 o 
  15   3   3      182.20      197.07     31.27 o 
  16   3   3     3097.01     3237.42     55.90 o 
  17   3   3     1677.04     1659.80     39.93 o 
  18   3   3    10078.25    10414.48    146.46 o 
  19   3   3      219.82      212.64     33.48 o 
  20   3   3     3449.18     3576.54     50.68 o 
  21   3   3      217.10      194.47     36.31 o 
  22   3   3      496.09      500.19     40.88 o 
  23   3   3       21.27        2.01     43.89 o 
  24   3   3     3714.22     3827.81     60.36 o 
  25   3   3      214.86      199.36     58.81 o 
  26   3   3       79.70       88.96     60.79 o 
  27   3   3      122.19      132.78     53.93 o 
  28   3   3     9104.61     9211.91    120.18 o 
  29   3   3        4.98       42.21     64.41 o 
  30   3   3      163.45      180.60     76.23 o 
  31   3   3       41.70       94.49     67.04 o 
  32   3   3     2540.65     2499.53     92.40 o 
  33   3   3        1.06        0.15     83.84 o 
  34   3   3     2750.13     2743.99    101.14 o 
  35   3   3      411.15      431.82    101.59 o 
  36   3   3      855.63      821.20    104.92 o 
  37   3   3       20.81      100.29    101.06 o 
  38   3   3     1733.32     1528.24    121.17 o 
  39   3   3      112.05      143.56    118.64 o 
  40   3   3       74.16      101.93    130.86 o 
   1   4   3     3317.66     3289.00     28.55 o 
   2   4   3    12189.78    11979.85     59.01 o 
   3   4   3     1235.53     1257.26     17.08 o 
   4   4   3     1383.13     1432.56     26.66 o 
   5   4   3     4175.99     4172.39     28.80 o 
   6   4   3    10769.12    10503.87     67.84 o 
   7   4   3        3.36       21.52     15.80 o 
   8   4   3    55968.78    54845.04    307.56 o 
   9   4   3     3236.01     3210.64     41.49 o 
  10   4   3     3933.42     3927.74     47.43 o 
  11   4   3       25.67       49.74     22.66 o 
  12   4   3     9972.02    10076.44     92.01 o 
  13   4   3      954.87      942.90     31.45 o 
  14   4   3     1020.09      966.57     35.33 o 
  15   4   3      538.05      561.87     38.70 o 
  16   4   3     9780.17     9940.84     99.15 o 
  17   4   3       37.86       45.72     34.57 o 
  18   4   3     1029.26     1065.43     34.82 o 
  19   4   3       43.23       49.60     32.78 o 
  20   4   3    15913.56    16342.32     99.93 o 
  21   4   3       40.08       32.36     34.99 o 
  22   4   3     2198.43     2218.14     43.49 o 
  23   4   3      328.40      325.91     45.69 o 
  24   4   3      749.70      805.67     55.02 o 
  25   4   3       93.53      111.21     55.42 o 
  26   4   3    11035.97    11062.13    160.55 o 
  27   4   3        3.53        1.47     30.43 o 
  28   4   3      372.67      383.01     65.88 o 
  29   4   3      153.42       92.07     58.53 o 
  30   4   3     1334.16     1325.50     66.45 o 
  31   4   3       19.36       34.83     64.65 o 
  32   4   3      113.37      114.85     73.61 o 
  33   4   3      108.42      100.06     74.03 o 
  34   4   3      931.22      869.56    101.74 o 
  35   4   3       10.79       -4.59     72.25 o 
  36   4   3     2618.59     2590.86    111.07 o 
  37   4   3      212.54      235.24    107.69 o 
  38   4   3     1114.26     1111.43    126.02 o 
  39   4   3       21.68       37.82    196.42 o 
  40   4   3     1892.65     1712.18    188.86 o 
   0   5   3     8192.03     8035.33    113.44 o 
   1   5   3      339.27      330.03     17.08 o 
   2   5   3      392.33      410.71     17.38 o 
   3   5   3       31.91       49.44     16.51 o 
   4   5   3    58354.98    54084.02    234.28 o 
   5   5   3       43.24       48.90     18.65 o 
   6   5   3     4819.94     4748.28     52.80 o 
   7   5   3       52.61       61.18     19.99 o 
   8   5   3    13100.06    13177.56     96.49 o 
   9   5   3        1.57       11.05     20.35 o 
  10   5   3    11215.34    11233.23     81.46 o 
  11   5   3     1228.55     1199.14     27.65 o 
  12   5   3       18.31       36.30     26.00 o 
  13   5   3       93.96       84.46     31.16 o 
  14   5   3     8708.93     8841.75    113.83 o 
  15   5   3        4.70       -7.00     33.95 o 
  16   5   3      182.51      173.85     33.93 o 
  17   5   3     1501.45     1470.79     44.37 o 
  18   5   3     2221.82     2245.35     37.82 o 
  19   5   3      242.80      212.06     36.58 o 
  20   5   3     2992.81     3033.21     45.17 o 
  21   5   3      758.04      747.81     41.46 o 
  22   5   3     2855.19     2910.29     62.66 o 
  23   5   3        0.41       -6.59     56.33 o 
  24   5   3     9217.12     9249.54    144.50 o 
  25   5   3      951.38      918.07     59.76 o 
  26   5   3        6.26       27.68     53.56 o 
  27   5   3      364.36      324.16     64.58 o 
  28   5   3     2930.51     3025.80     72.90 o 
  29   5   3      412.45      351.89     69.72 o 
  30   5   3     1478.92     1442.65     74.01 o 
  31   5   3       60.58      115.61     73.26 o 
  32   5   3     2625.35     2603.32     75.93 o 
  33   5   3        6.95       -8.24     73.06 o 
  34   5   3      407.51      336.69     86.35 o 
  35   5   3      427.43      401.77     98.21 o 
  36   5   3     1342.73     1366.12    102.45 o 
  37   5   3       30.73      -12.48     83.29 o 
  38   5   3     2179.19     2106.73    129.40 o 
  39   5   3       46.89        4.74    144.61 o 
   1   6   3     2632.83     2560.69     31.52 o 
   2   6   3    12354.08    11799.84    112.12 o 
   3   6   3     3505.49     3439.29     44.69 o 
   4   6   3    11334.20    11070.22     76.86 o 
   5   6   3      852.36      826.65     24.21 o 
   6   6   3     5185.58     5163.05     47.66 o 
   7   6   3      535.07      526.93     26.27 o 
   8   6   3     4609.01     4543.07     47.83 o 
   9   6   3     1907.14     1881.70     31.42 o 
  10   6   3      719.69      692.45     30.04 o 
  11   6   3     1424.39     1353.24     33.02 o 
  12   6   3    14801.01    14796.42    105.33 o 
  13   6   3       88.04      106.54     31.75 o 
  14   6   3      574.57      531.45     34.82 o 
  15   6   3      105.62      117.64     36.21 o 
  16   6   3    21869.72    22270.39    205.25 o 
  17   6   3       32.75       16.99     16.34 o 
  18   6   3     3731.32     3732.04     47.80 o 
  19   6   3      264.19      273.33     41.73 o 
  20   6   3     1316.31     1232.30     58.85 o 
  21   6   3       11.50      -22.61     41.21 o 
  22   6   3     4176.07     4203.22     77.19 o 
  23   6   3      386.68      373.01     55.78 o 
  24   6   3     2186.38     2192.93     61.25 o 
  25   6   3      373.01      338.26     62.41 o 
  26   6   3     1700.17     1639.66     64.85 o 
  27   6   3      244.27      217.97     63.09 o 
  28   6   3        3.10       -1.32     59.95 o 
  29   6   3      159.02       81.03     66.01 o 
  30   6   3     4351.17     4252.91     90.85 o 
  31   6   3       89.06      111.23     74.73 o 
  32   6   3     1141.09     1168.92     96.01 o 
  33   6   3       63.99       74.75     86.04 o 
  34   6   3     1148.26     1071.75     96.53 o 
  35   6   3       11.92       -3.30     95.43 o 
  36   6   3     1568.93     1553.93    101.86 o 
  37   6   3      193.46      162.13    135.71 o 
  38   6   3       19.14       26.97    111.27 o 
   0   7   3    46611.55    43116.99    235.59 o 
   1   7   3      141.43      165.34     28.98 o 
   2   7   3       35.47       69.32     28.93 o 
   3   7   3     2148.90     2115.14     38.84 o 
   4   7   3     9982.50     9760.14    123.55 o 
   5   7   3       29.22       43.41     25.55 o 
   6   7   3     5734.58     5605.21     57.75 o 
   7   7   3     1121.68     1124.48     30.96 o 
   8   7   3     2938.15     2935.48     46.93 o 
   9   7   3      993.07      918.86     32.86 o 
  10   7   3     3770.24     3786.22     43.07 o 
  11   7   3      602.00      591.61     34.76 o 
  12   7   3    11478.70    11731.89     72.90 o 
  13   7   3      924.14      960.22     35.52 o 
  14   7   3     4503.84     4549.30     49.85 o 
  15   7   3        4.83       -8.00     37.64 o 
  16   7   3     3647.29     3657.75     52.96 o 
  17   7   3      665.81      637.41     48.53 o 
  18   7   3     8048.23     8096.66    101.79 o 
  19   7   3       15.35       -3.33     46.54 o 
  20   7   3     2312.61     2220.11     59.73 o 
  21   7   3      261.87      197.76     57.38 o 
  22   7   3       67.55       60.11     52.93 o 
  23   7   3       13.80        8.59     54.73 o 
  24   7   3     1449.10     1423.83     61.64 o 
  25   7   3      269.55      243.94     63.70 o 
  26   7   3       84.46      103.66     60.13 o 
  27   7   3       77.19       57.56     63.39 o 
  28   7   3     7501.19     7711.14    122.23 o 
  29   7   3       18.71        5.93     66.14 o 
  30   7   3        9.69       23.03     71.67 o 
  31   7   3       27.88       34.24     75.02 o 
  32   7   3     1765.06     1722.78    105.69 o 
  33   7   3       27.91       76.55     99.87 o 
  34   7   3     2727.91     2743.06    116.99 o 
  35   7   3      159.50      196.25    103.58 o 
  36   7   3      479.93      440.23    112.77 o 
  37   7   3        2.89       83.56    204.44 o 
   1   8   3      293.05      289.28     36.72 o 
   2   8   3     6015.37     5972.83     63.55 o 
   3   8   3      194.51      194.77     36.98 o 
   4   8   3      403.56      390.86     40.46 o 
   5   8   3      632.74      563.45     40.66 o 
   6   8   3     5522.61     5504.87     60.63 o 
   7   8   3        9.95       15.29     13.18 o 
   8   8   3    15084.42    15133.55    100.87 o 
   9   8   3     1192.90     1156.03     43.03 o 
  10   8   3     1018.46      990.28     39.12 o 
  11   8   3       47.17       79.23     37.68 o 
  12   8   3     8049.93     8241.46     93.56 o 
  13   8   3      786.19      803.00     44.32 o 
  14   8   3      230.67      183.70     45.13 o 
  15   8   3      141.10      152.40     48.98 o 
  16   8   3     7528.74     7702.26     99.76 o 
  17   8   3      248.41      229.51     60.10 o 
  18   8   3      808.39      761.15     71.94 o 
  19   8   3       80.08       50.26     58.81 o 
  20   8   3     5301.86     5275.28     89.31 o 
  21   8   3       23.87       53.13     57.88 o 
  22   8   3     2092.56     2046.12     65.15 o 
  23   8   3      247.92      221.31     63.02 o 
  24   8   3      930.26      906.42     72.25 o 
  25   8   3       58.71       61.82     64.35 o 
  26   8   3     4528.73     4408.11     92.40 o 
  27   8   3       17.77       20.93     66.18 o 
  28   8   3      113.59      120.41     69.76 o 
  29   8   3      163.10      184.35     73.38 o 
  30   8   3     1320.09     1214.14     89.29 o 
  31   8   3        9.93        8.68     48.10 o 
  32   8   3      297.53      285.71    145.10 o 
  33   8   3      133.82       79.48    107.64 o 
  34   8   3      751.12      772.11    127.70 o 
  35   8   3       19.64       19.45    141.80 o 
   0   9   3     1977.87     1951.09     75.52 o 
   1   9   3        4.34       -4.58     35.20 o 
   2   9   3      237.58      241.81     49.54 o 
   3   9   3        5.55       21.27     23.59 o 
   4   9   3    24940.68    24283.66    152.55 o 
   5   9   3      330.55      349.60     47.02 o 
   6   9   3     1717.48     1719.50     47.16 o 
   7   9   3      201.74      151.14     51.63 o 
   8   9   3     6978.52     7038.77     79.30 o 
   9   9   3      377.97      364.64     63.75 o 
  10   9   3     6087.44     5974.51    163.97 o 
  11   9   3     1184.24     1031.01    169.31 o 
  12   9   3      449.68      603.09     93.05 o 
  13   9   3       43.78       43.39     70.52 o 
  14   9   3     4517.66     4723.28    119.92 o 
  15   9   3      248.36      283.30     73.36 o 
  16   9   3      292.72      295.59     67.85 o 
  17   9   3      829.96      759.14     70.64 o 
  18   9   3      843.22      866.95     66.80 o 
  19   9   3      481.67      395.74     71.81 o 
  20   9   3     1644.44     1788.57    113.85 o 
  21   9   3      219.09      209.10     69.45 o 
  22   9   3     2283.06     2256.00     71.09 o 
  23   9   3       33.08       16.63     33.67 o 
  24   9   3     6056.81     6287.14    109.30 o 
  25   9   3      206.72      181.95     70.68 o 
  26   9   3        1.96        2.26     67.01 o 
  27   9   3      141.18       93.90     74.77 o 
  28   9   3     1431.71     1366.47    107.25 o 
  29   9   3       85.27      109.14     96.55 o 
  30   9   3     1007.78      971.84    116.14 o 
  31   9   3       52.01       72.38    109.48 o 
  32   9   3     1594.63     1486.30    126.47 o 
  33   9   3        4.38       39.53    121.86 o 
   1  10   3      915.99      865.14     86.99 o 
   2  10   3     4864.58     4564.06    452.20 o 
   3  10   3      434.08      466.84     91.94 o 
   4  10   3     1626.18     1587.07     98.15 o 
   5  10   3      850.99      711.83     96.17 o 
   6  10   3     1891.21     1891.96     96.66 o 
   7  10   3        0.06      -29.92     93.91 o 
   8  10   3     5313.73     5427.64    136.96 o 
   9  10   3      834.97      904.69    148.08 o 
  10  10   3      735.87      779.87    147.18 o 
  11  10   3        4.78       32.52    126.36 o 
  12  10   3     5565.91     5800.32    212.30 o 
  13  10   3      142.85       61.75    136.08 o 
  14  10   3       18.96       28.66    484.69 o 
  15  10   3      210.31      261.80    103.71 o 
  16  10   3     7219.77     7846.28    250.38 o 
  17  10   3        1.31        6.37    103.28 o 
  18  10   3     1372.09     1440.27    110.75 o 
  19  10   3       82.79       75.82    104.92 o 
  20  10   3     2412.54     2589.21    181.06 o 
  21  10   3       13.83        5.63     93.57 o 
  22  10   3     1571.17     1598.66    103.84 o 
  23  10   3       77.86       37.22     92.37 o 
  24  10   3      649.66      566.13    146.02 o 
  25  10   3       80.04       93.67     98.08 o 
  26  10   3     1941.33     1925.83    115.51 o 
  27  10   3       23.16       12.46    145.11 o 
  28  10   3        1.37       26.33    112.15 o 
  29  10   3       56.95       11.50    118.34 o 
  30  10   3     1827.72     1636.12    135.54 o 
  31  10   3       13.51       -1.88     20.69 o 
   0  11   3    19678.77    19969.18    381.10 o 
   1  11   3       79.05      124.69     99.51 o 
   2  11   3       87.65       -2.07    108.18 o 
   3  11   3      633.03      585.26    106.37 o 
   4  11   3     3446.44     3183.18    110.27 o 
   5  11   3       35.71       62.25    102.08 o 
   6  11   3     2398.77     2332.36    104.45 o 
   7  11   3      284.54      190.59    100.23 o 
   8  11   3     1250.56     1224.07    149.67 o 
   9  11   3       69.79      107.11    151.06 o 
  10  11   3     1511.88     1502.93    155.39 o 
  11  11   3      134.42      175.29    143.69 o 
  12  11   3     4588.61     4836.83    201.00 o 
  13  11   3      218.83      183.63    154.58 o 
  14  11   3     2427.14     2514.34    164.01 o 
  15  11   3       10.64      -25.30    163.06 o 
  16  11   3     1648.58     1433.83    190.13 o 
  17  11   3      241.58      174.79    174.98 o 
  18  11   3     3752.60     3921.81    130.38 o 
  19  11   3       13.24       58.82    116.13 o 
  20  11   3     1298.68     1229.51    137.37 o 
  21  11   3      230.22      180.02    124.85 o 
  22  11   3       32.91      -41.04    133.77 o 
  23  11   3       12.79      -50.48     85.68 o 
  24  11   3      815.60     1015.66    137.08 o 
  25  11   3      245.90      191.79    133.05 o 
  26  11   3       61.50       49.38    141.81 o 
  27  11   3       49.17       80.36    143.82 o 
  28  11   3     3668.95     3917.75    157.85 o 
  29  11   3       39.23       53.84    155.66 o 
   1  12   3      227.36      100.63    113.37 o 
   2  12   3     2572.52     2540.25    122.33 o 
   3  12   3      463.65      573.52    123.37 o 
   4  12   3     1476.07     1484.46    152.98 o 
   5  12   3      135.66      193.74    108.45 o 
   6  12   3     2293.03     2361.76    116.09 o 
   7  12   3      228.39      193.66    166.08 o 
   8  12   3     2797.91     2946.50    177.49 o 
   9  12   3      245.99      164.67    167.96 o 
  10  12   3      197.80       52.46    166.31 o 
  11  12   3      225.41      289.58    169.44 o 
  12  12   3     4612.87     4901.86    214.74 o 
  13  12   3       82.60      151.87    181.99 o 
  14  12   3        4.37       18.47    166.84 o 
  15  12   3        9.16       -2.94      9.11 o 
  16  12   3     4531.94     4695.13    215.27 o 
  17  12   3       13.23       53.76    198.32 o 
  18  12   3      538.69      664.47    219.02 o 
  19  12   3      108.69       27.41    227.61 o 
  20  12   3     1105.93     1062.54    234.65 o 
  21  12   3        0.00       56.32    223.38 o 
  22  12   3     1422.90     1599.75    258.66 o 
  23  12   3      265.22      138.16    261.04 o 
  24  12   3      699.02      776.55    171.12 o 
  25  12   3       88.93      -61.27    165.33 o 
  26  12   3     1375.88     1322.70    314.90 o 
   0  13   3     1171.97     1416.34    192.85 o 
   1  13   3       61.62       23.07    272.48 o 
   2  13   3       55.21      -14.07    114.62 o 
   3  13   3       73.27      196.88    130.47 o 
   4  13   3     7836.84     8234.68    191.32 o 
   5  13   3       25.44       32.32    128.58 o 
   6  13   3      702.45      641.03    208.56 o 
   7  13   3      177.23      157.04    188.82 o 
   8  13   3     2583.93     2720.06    191.89 o 
   9  13   3      117.24      199.36    192.60 o 
  10  13   3     2583.51     2697.85    196.14 o 
  11  13   3      286.53      566.49    199.59 o 
  12  13   3       65.50      147.33    198.11 o 
  13  13   3       47.99      -22.17    119.54 o 
  14  13   3     1769.74     1838.01    234.83 o 
  15  13   3       21.00       52.85    219.11 o 
  16  13   3       34.75      -66.58    204.53 o 
  17  13   3      307.97      404.59    234.29 o 
  18  13   3      552.58      506.59    242.58 o 
  19  13   3       43.50       62.32    226.55 o 
  20  13   3      695.15      705.38    263.41 o 
  21  13   3       94.33       86.01    277.07 o 
  22  13   3     1029.16      968.93    289.05 o 
   1  14   3      227.99      189.23    150.64 o 
   2  14   3     1750.37     1874.30    158.79 o 
   3  14   3       32.13      232.08    217.95 o 
   4  14   3      121.38       96.05    227.89 o 
   5  14   3      390.09      368.21    239.46 o 
   6  14   3      778.55      824.81    235.34 o 
   7  14   3       18.54      489.67    214.67 o 
   8  14   3     3520.21     3921.61    244.18 o 
   9  14   3      285.58      437.82    244.02 o 
  10  14   3      435.23      458.02    239.88 o 
  11  14   3       42.73       23.23    223.31 o 
  12  14   3     1920.00     2124.51    244.09 o 
  13  14   3      131.91      164.13    222.55 o 
  14  14   3       15.32      -86.40    229.00 o 
  15  14   3      123.07      -27.53    242.91 o 
  16  14   3     2087.41     2339.26    267.76 o 
  17  14   3       12.93      266.22    273.02 o 
  18  14   3      399.21      363.77    279.39 o 
   0  15   3     5379.59     6025.32    253.95 o 
   1  15   3        7.73       74.26    178.65 o 
   2  15   3       93.42       19.68    255.43 o 
   3  15   3       47.75      372.33    247.47 o 
   5  15   3       11.31      -24.02    272.68 o 
   6  15   3      829.13      848.60    260.68 o 
   7  15   3       74.19       85.59    262.49 o 
   8  15   3      618.99      635.64    263.35 o 
   9  15   3       57.02       59.07    263.40 o 
  10  15   3      700.87     1015.73    283.51 o 
  11  15   3      152.37      300.54    287.39 o 
   0   0   4    60242.70    60048.94    875.00 o 
   1   0   4    35159.90    36165.58    254.51 o 
   2   0   4    12675.78    12797.09     83.72 o 
   3   0   4       62.77       62.82     19.62 o 
   4   0   4     9372.49     9457.03    100.82 o 
   5   0   4      511.34      553.21     20.04 o 
   6   0   4     3398.33     3380.73     48.07 o 
   7   0   4     6350.16     6581.78     80.72 o 
   8   0   4     5136.03     5180.22     53.57 o 
   9   0   4       26.37       45.00     16.71 o 
  10   0   4      779.27      801.16     36.24 o 
  11   0   4     4723.97     4726.98     83.20 o 
  12   0   4     4601.86     4658.79     84.59 o 
  13   0   4      533.22      566.26     33.88 o 
  14   0   4    26186.85    26588.90    161.94 o 
  15   0   4     2889.23     2792.51     73.43 o 
  16   0   4     1591.32     1631.95     52.83 o 
  17   0   4     5165.43     5211.83     73.27 o 
  18   0   4     7956.79     8276.46     97.50 o 
  19   0   4      143.54      192.29     60.52 o 
  20   0   4    11825.18    11726.83    150.81 o 
  21   0   4       68.56       99.83     59.59 o 
  22   0   4     1212.28     1294.50     79.12 o 
  23   0   4      344.38      321.65    108.08 o 
  24   0   4     3904.60     3783.90    122.08 o 
  25   0   4      125.17      114.62    109.94 o 
  26   0   4     2549.09     2404.23    140.01 o 
  27   0   4     3025.49     2837.85    149.00 o 
  28   0   4     7125.42     6814.08    218.01 o 
  29   0   4     1137.53     1145.49    163.22 o 
  30   0   4       77.88       27.41   4473.49 o 
  31   0   4       24.23     -108.51    154.78 o 
  32   0   4     6042.02     5707.00    216.64 o 
  33   0   4        2.97       24.53    166.17 o 
  34   0   4     2352.96     2356.64    173.30 o 
  36   0   4      122.45      176.81    200.41 o 
  37   0   4        0.42       39.43    205.89 o 
  38   0   4      919.29     1025.74    256.38 o 
  39   0   4      235.11      256.16    237.43 o 
  40   0   4       39.17        5.33    251.45 o 
   1   1   4     1350.53     1375.31     18.43 o 
   2   1   4    27590.86    27739.16    160.86 o 
   3   1   4      205.21      234.45     15.15 o 
   4   1   4     6356.88     6422.91     36.81 o 
   5   1   4     2886.29     2900.44     28.51 o 
   6   1   4     9857.55     9878.32    100.65 o 
   7   1   4      328.10      334.90     16.70 o 
   8   1   4     9918.99    10081.71     71.80 o 
   9   1   4     2291.29     2291.06     33.68 o 
  10   1   4     4367.68     4436.32     60.64 o 
  11   1   4      877.31      920.71     21.84 o 
  12   1   4    17768.24    18143.27    156.89 o 
  13   1   4     4146.97     4236.21     47.91 o 
  14   1   4      194.75      222.05     24.56 o 
  15   1   4     1665.02     1634.73     32.68 o 
  16   1   4    10969.67    11090.90    125.00 o 
  17   1   4      600.41      596.21     33.44 o 
  18   1   4     4972.82     4976.98     88.69 o 
  19   1   4     1005.66      968.62     44.95 o 
  20   1   4     6301.06     6362.88     78.77 o 
  21   1   4     1161.01     1133.56     44.57 o 
  22   1   4     6498.17     6674.28     80.64 o 
  23   1   4      680.40      655.00     48.76 o 
  24   1   4      752.06      746.96     53.93 o 
  25   1   4       84.69       77.50     66.61 o 
  26   1   4     6538.56     6663.97    162.45 o 
  27   1   4      237.96      176.65     83.57 o 
  28   1   4       41.13       37.90     82.91 o 
  29   1   4       28.80       54.24     83.12 o 
  30   1   4     4269.10     4279.24    127.66 o 
  31   1   4        2.45       -7.71     31.89 o 
  32   1   4      822.59      767.44    128.98 o 
  33   1   4      347.97      386.73    128.96 o 
  34   1   4     1569.21     1496.99    212.44 o 
  35   1   4       18.08      -24.56    131.34 o 
  36   1   4     1385.64     1275.52    151.13 o 
  37   1   4      208.28      286.92    148.31 o 
  38   1   4      241.52      197.46    158.88 o 
  39   1   4      203.60      122.19    167.48 o 
  40   1   4     1348.92     1204.39    198.39 o 
   0   2   4    12781.05    12772.02     74.87 o 
   1   2   4      191.61      192.27     15.19 o 
   2   2   4      486.89      543.56     16.34 o 
   3   2   4     4693.77     4649.60     33.33 o 
   4   2   4    14777.15    14720.18     88.32 o 
   5   2   4     3349.47     3375.66     30.71 o 
   6   2   4    18314.32    17969.35     85.51 o 
   7   2   4     1076.54     1054.48     18.38 o 
   8   2   4    12323.00    12448.89     79.38 o 
   9   2   4     3538.77     3563.43     31.31 o 
  10   2   4    46389.20    47020.57    281.11 o 
  11   2   4        8.53       18.14      9.03 o 
  12   2   4     2002.96     2041.71     40.12 o 
  13   2   4     1728.00     1726.45     31.01 o 
  14   2   4     6704.10     6935.18     99.86 o 
  15   2   4     3533.17     3550.08     66.67 o 
  16   2   4     1026.88     1033.02     36.70 o 
  17   2   4       77.27       98.69     37.65 o 
  18   2   4     8963.96     9261.11    116.01 o 
  19   2   4      735.49      775.14     38.35 o 
  20   2   4     1375.54     1385.68     39.70 o 
  21   2   4     1675.30     1709.14     40.50 o 
  22   2   4     7643.45     7802.59     82.99 o 
  23   2   4      304.42      322.45     47.76 o 
  24   2   4    10503.75    10588.37     88.17 o 
  25   2   4     1678.01     1647.97     66.42 o 
  26   2   4      172.22      132.03     66.42 o 
  27   2   4      470.71      444.61     71.68 o 
  28   2   4     3911.83     3937.73     78.86 o 
  29   2   4        4.33      -24.22     92.14 o 
  30   2   4      202.23      185.62     89.01 o 
  31   2   4     1477.45     1401.56     99.82 o 
  32   2   4     1033.23      974.18    102.42 o 
  33   2   4      584.62      568.93    105.03 o 
  34   2   4      430.66      467.67    112.07 o 
  35   2   4      453.67      436.05    114.95 o 
  36   2   4     1784.14     1619.19    161.48 o 
  37   2   4       69.67        1.60    145.69 o 
  38   2   4     2314.50     2062.53    258.16 o 
  39   2   4      117.32       67.24    168.99 o 
  40   2   4       52.12       66.32    191.00 o 
   1   3   4     3425.92     3408.78     36.72 o 
   2   3   4     4687.38     4664.95     35.00 o 
   3   3   4     1285.29     1250.65     19.94 o 
   4   3   4     3376.75     3399.44     31.76 o 
   5   3   4     1052.85     1037.61     18.87 o 
   6   3   4    11169.59    11219.92     57.02 o 
   7   3   4     4360.30     4344.93     42.93 o 
   8   3   4    15889.62    15821.44     73.32 o 
   9   3   4     6650.16     6543.35     51.76 o 
  10   3   4     1519.51     1504.88     25.55 o 
  11   3   4      266.89      259.89     24.50 o 
  12   3   4    23357.34    23419.14    146.63 o 
  13   3   4     1807.09     1819.34     34.57 o 
  14   3   4       48.51       77.19     30.91 o 
  15   3   4     1977.71     2002.29     43.74 o 
  16   3   4     9894.36    10020.01    150.12 o 
  17   3   4       37.38       46.22     32.91 o 
  18   3   4      396.62      422.72     38.65 o 
  19   3   4     1962.54     2008.88     49.15 o 
  20   3   4     9750.34     9997.20    123.79 o 
  21   3   4     1997.19     2030.30     45.00 o 
  22   3   4     5804.22     5800.18     65.41 o 
  23   3   4        9.63        1.56     30.61 o 
  24   3   4     1373.01     1319.48     59.45 o 
  25   3   4      504.36      507.27     67.13 o 
  26   3   4     5918.85     5967.69    100.69 o 
  27   3   4      401.74      389.13     71.91 o 
  28   3   4      143.82      153.56     68.75 o 
  29   3   4        4.80      -36.20     84.20 o 
  30   3   4     2460.81     2563.48     78.77 o 
  31   3   4       11.34        8.72     62.78 o 
  32   3   4      752.84      660.88     89.52 o 
  33   3   4      130.44      125.90     98.45 o 
  34   3   4     1917.82     1829.27    116.35 o 
  35   3   4       92.19       49.21    107.26 o 
  36   3   4     1464.69     1395.31    120.52 o 
  37   3   4      405.53      383.24    125.08 o 
  38   3   4      348.05      294.87    133.89 o 
  39   3   4       39.96       54.92    164.32 o 
   0   4   4    27558.48    26724.42    172.82 o 
   1   4   4    16049.45    15906.86     83.29 o 
   2   4   4     8358.36     8231.68     52.32 o 
   3   4   4       14.87        4.63      5.32 o 
   4   4   4     4319.08     4304.47     37.63 o 
   5   4   4       33.08       50.54     20.73 o 
   6   4   4     7244.02     7088.25     53.68 o 
   7   4   4     3569.30     3528.79     38.35 o 
   8   4   4     2551.93     2513.92     35.81 o 
   9   4   4       30.25       22.38     14.79 o 
  10   4   4     4795.38     4765.78     62.43 o 
  11   4   4     2914.84     2847.78     39.67 o 
  12   4   4     2573.60     2562.63     42.77 o 
  13   4   4      300.37      303.89     33.17 o 
  14   4   4    23987.48    23690.97    227.59 o 
  15   4   4      962.82      979.37     42.54 o 
  16   4   4      824.05      792.53     35.44 o 
  17   4   4     2967.55     2928.42     40.46 o 
  18   4   4     8133.40     8232.05     83.71 o 
  19   4   4       85.96       75.06     36.60 o 
  20   4   4     6747.35     6871.89     80.99 o 
  21   4   4      114.68      101.93     42.18 o 
  22   4   4     1236.87     1223.88     53.88 o 
  23   4   4      287.39      264.98     60.06 o 
  24   4   4     2505.29     2414.11     70.74 o 
  25   4   4      212.12      148.14     71.11 o 
  26   4   4     1342.47     1350.47     79.17 o 
  27   4   4     2174.17     2097.66     69.89 o 
  28   4   4     4841.20     4816.57     90.67 o 
  29   4   4      765.99      666.57     77.96 o 
  30   4   4      146.79      173.46     74.69 o 
  31   4   4       10.82       -7.38     72.63 o 
  32   4   4     4290.02     4124.11     91.84 o 
  33   4   4        0.63       27.23     85.28 o 
  34   4   4     2165.51     2029.84    102.62 o 
  35   4   4      918.42      831.91    103.89 o 
  36   4   4      178.04      120.72    113.04 o 
  37   4   4        0.21      -21.79    115.99 o 
  38   4   4     1056.86      987.21    141.71 o 
  39   4   4      187.16      235.24    147.28 o 
   1   5   4       99.52       97.40     20.84 o 
   2   5   4    26452.91    25389.78    149.44 o 
   3   5   4       96.32      109.80     22.34 o 
   4   5   4     7097.09     6980.64     72.61 o 
   5   5   4     3303.77     3259.12     38.43 o 
   6   5   4     3018.26     2764.32     59.40 o 
   7   5   4      367.81      359.71     31.46 o 
   8   5   4     5626.35     5592.20     60.23 o 
   9   5   4      107.75      114.32     31.12 o 
  10   5   4     4551.18     4389.43     66.65 o 
  11   5   4     1603.51     1565.76     39.50 o 
  12   5   4    10783.69    10566.01     96.45 o 
  13   5   4     3987.67     3913.17     59.34 o 
  14   5   4       47.51       42.76     38.53 o 
  15   5   4     1004.30      955.11     41.05 o 
  16   5   4    10510.23    10643.84     80.31 o 
  17   5   4     1218.98     1192.44     40.48 o 
  18   5   4     7332.10     7394.91     90.30 o 
  19   5   4      272.53      247.27     41.82 o 
  20   5   4     2826.22     2770.94     50.21 o 
  21   5   4      221.64      184.48     54.98 o 
  22   5   4     3665.58     3701.47    128.64 o 
  23   5   4     1810.02     1766.57     62.24 o 
  24   5   4      243.10      206.84     69.16 o 
  25   5   4       17.11       -9.97     69.51 o 
  26   5   4     4162.26     4134.57    108.47 o 
  27   5   4       78.81       50.78     72.44 o 
  28   5   4      280.93      235.48     74.38 o 
  29   5   4       97.89       75.39     71.16 o 
  30   5   4     4365.12     4201.01     91.06 o 
  31   5   4        1.21       26.21     75.33 o 
  32   5   4      872.08      837.61     90.23 o 
  33   5   4      475.77      465.05     85.92 o 
  34   5   4      939.72      923.95    119.46 o 
  35   5   4        1.35       60.20     97.10 o 
  36   5   4     1213.29     1195.37    110.16 o 
  37   5   4       67.75      -40.28     81.62 o 
  38   5   4      138.84      204.21    139.52 o 
   0   6   4    13076.19    12832.55    152.65 o 
   1   6   4     1073.84     1055.41     27.17 o 
   2   6   4       69.15      118.87     28.18 o 
   3   6   4     2681.58     2656.96     45.78 o 
   4   6   4    12900.76    12578.18    128.68 o 
   5   6   4     1195.93     1201.80     30.48 o 
   6   6   4     4367.17     4286.68     60.75 o 
   7   6   4     1295.40     1252.60     32.30 o 
   8   6   4     8395.32     8390.22     69.83 o 
   9   6   4      666.15      685.27     35.49 o 
  10   6   4    13445.04    13163.27    115.90 o 
  11   6   4      130.42      125.25     36.83 o 
  12   6   4      254.89      219.42     39.09 o 
  13   6   4      654.03      664.60     39.02 o 
  14   6   4     3604.94     3609.13     52.88 o 
  15   6   4      724.67      691.68     45.81 o 
  16   6   4      842.68      831.33     46.79 o 
  17   6   4       34.36       36.03     28.09 o 
  18   6   4     4612.26     4586.32     75.14 o 
  19   6   4      346.15      315.05     56.95 o 
  20   6   4     2243.67     2205.97     59.51 o 
  21   6   4      803.76      798.29     60.46 o 
  22   6   4     4259.33     4304.60     80.50 o 
  23   6   4      200.67      219.71     71.74 o 
  24   6   4     7969.38     7949.00    131.46 o 
  25   6   4      724.09      727.85     74.21 o 
  26   6   4        5.77       -3.54     69.64 o 
  27   6   4      479.41      414.40     80.48 o 
  28   6   4     3857.84     3819.99     99.05 o 
  29   6   4       20.13      -30.74     43.16 o 
  30   6   4       90.98       76.90     82.66 o 
  31   6   4      576.54      556.74     94.10 o 
  32   6   4     1338.03     1340.09     95.98 o 
  33   6   4      262.56      303.34     95.17 o 
  34   6   4      345.74      334.59     98.81 o 
  35   6   4      345.80      247.76    103.64 o 
  36   6   4     1012.86      876.06    115.98 o 
  37   6   4       31.80      -38.39    155.61 o 
   1   7   4     1761.37     1754.62     42.24 o 
   2   7   4     4261.61     4110.15     63.46 o 
   3   7   4      944.93      967.46     38.63 o 
   4   7   4      277.82      291.82     38.19 o 
   5   7   4       94.50      121.52     36.77 o 
   6   7   4    13449.86    13190.91    110.81 o 
   7   7   4     4041.70     3950.38     48.28 o 
   8   7   4     6884.85     6904.72     59.18 o 
   9   7   4     5104.69     5036.01     50.30 o 
  10   7   4      594.60      594.06     37.02 o 
  11   7   4       31.65       28.32     36.76 o 
  12   7   4     9677.42     9710.08     84.98 o 
  13   7   4      505.45      502.87     47.32 o 
  14   7   4      181.94      211.89     49.08 o 
  15   7   4     1397.01     1340.55     52.86 o 
  16   7   4     3124.70     3111.10     58.04 o 
  17   7   4        2.45      -15.36     65.16 o 
  18   7   4       66.11       74.37     66.57 o 
  19   7   4     1960.53     1972.70     72.26 o 
  20   7   4     6318.13     6065.67    109.95 o 
  21   7   4     1586.63     1561.43     76.37 o 
  22   7   4     5553.54     5477.91    109.19 o 
  23   7   4       66.92       80.70     71.38 o 
  24   7   4     1251.41     1144.17     69.41 o 
  25   7   4      542.42      417.68     94.40 o 
  26   7   4     5256.82     5256.62    115.14 o 
  27   7   4      426.88      381.70     89.62 o 
  28   7   4      219.80      187.16     83.02 o 
  29   7   4        8.78        9.29     82.47 o 
  30   7   4     1520.47     1375.30     98.87 o 
  31   7   4       16.47        5.39    103.79 o 
  32   7   4      261.94      253.64     98.63 o 
  33   7   4       43.78       35.60    114.36 o 
  34   7   4     1587.45     1457.23    120.65 o 
  35   7   4      112.22       69.72    153.57 o 
  36   7   4      815.79      709.03    137.18 o 
   0   8   4    11609.57    11376.99    139.59 o 
   1   8   4     2962.65     3019.86     50.80 o 
   2   8   4     2053.73     1957.06     43.74 o 
   3   8   4      273.01      254.35     41.60 o 
   4   8   4     3547.86     3616.07     51.51 o 
   5   8   4      190.34      194.29     44.68 o 
   6   8   4     5306.33     5255.52     61.90 o 
   7   8   4     1077.24     1061.92     48.38 o 
   8   8   4     1679.68     1733.58     47.56 o 
   9   8   4      281.58      240.80     47.90 o 
  10   8   4     6014.57     6067.56     60.70 o 
  11   8   4      752.65      713.73     50.28 o 
  12   8   4      531.39      466.52     56.63 o 
  13   8   4       21.39       29.58     58.17 o 
  14   8   4    10224.35    10323.34    132.50 o 
  15   8   4        3.64       -5.83     71.38 o 
  16   8   4      537.33      534.85     72.99 o 
  17   8   4      648.66      582.03     77.45 o 
  18   8   4     4815.63     4771.01     97.03 o 
  19   8   4        3.31      -30.19     79.30 o 
  20   8   4     2755.41     2675.33     78.56 o 
  21   8   4      224.96      162.66     78.54 o 
  22   8   4      995.51      938.28     87.31 o 
  23   8   4      165.49       90.48     76.97 o 
  24   8   4     1892.13     1883.04     84.20 o 
  25   8   4      383.93      357.93     87.25 o 
  26   8   4      242.08      270.01     98.05 o 
  27   8   4      805.70      712.93     94.71 o 
  28   8   4     2534.73     2241.32    114.64 o 
  29   8   4      247.54      204.56     93.04 o 
  30   8   4      101.80      116.69     94.98 o 
  31   8   4      157.01      159.94    103.38 o 
  32   8   4     1968.50     1957.52    122.10 o 
  33   8   4       23.67       41.46    113.11 o 
  34   8   4     1123.59     1246.82    136.28 o 
   1   9   4       24.92       40.44     55.21 o 
   2   9   4     9044.72     9039.53     89.45 o 
   3   9   4      196.93      187.55     53.72 o 
   4   9   4     5093.66     5122.14     74.50 o 
   5   9   4     2250.56     2286.60     72.09 o 
   6   9   4      296.61      284.97     82.63 o 
   7   9   4      294.71      248.89     80.05 o 
   8   9   4     3765.76     3763.77     91.23 o 
   9   9   4        7.48       30.37    125.03 o 
  10   9   4     2344.78     2325.94    136.56 o 
  11   9   4     1420.77     1453.04    139.97 o 
  12   9   4     7147.21     7438.70    222.95 o 
  13   9   4     2022.07     2024.62     90.44 o 
  14   9   4       36.55       34.33     78.49 o 
  15   9   4      556.36      601.76     77.79 o 
  16   9   4     8429.41     8623.95    131.20 o 
  17   9   4      699.78      656.60     87.89 o 
  18   9   4     3376.09     3358.44    117.49 o 
  19   9   4       87.10       38.26     79.40 o 
  20   9   4     1540.87     1571.86     86.70 o 
  21   9   4       10.48       25.46     78.43 o 
  22   9   4     1088.29     1002.39     95.12 o 
  23   9   4     1263.04     1182.20     96.07 o 
  24   9   4      103.25      118.41     91.09 o 
  25   9   4       43.63        4.15     87.75 o 
  26   9   4     1592.98     1558.19    110.23 o 
  27   9   4       21.15       20.14    104.80 o 
  28   9   4      154.29      219.67    116.82 o 
  29   9   4      102.81       58.90    101.69 o 
  30   9   4     2619.88     2581.94    131.92 o 
  31   9   4        1.05      -26.75    113.78 o 
  32   9   4      858.79      933.56    170.77 o 
   0  10   4     4391.79     4460.10    166.59 o 
   1  10   4     1512.93     1436.55     96.27 o 
   2  10   4      189.01      147.33     97.66 o 
   3  10   4      807.74      801.76     96.13 o 
   4  10   4     3739.50     3562.11    107.24 o 
   5  10   4      226.98      184.12     97.28 o 
   6  10   4     1965.02     1762.80    100.02 o 
   7  10   4      987.91      846.54    101.95 o 
   8  10   4     2452.80     2488.01    138.82 o 
   9  10   4       25.22       24.62    140.82 o 
  10  10   4     4602.93     4500.67    180.89 o 
  11  10   4      345.18      288.26    148.66 o 
  12  10   4       32.43       37.23    134.51 o 
  13  10   4       51.29       23.28    584.49 o 
  14  10   4     4163.77     4266.50    185.64 o 
  15  10   4        4.85        8.83    154.18 o 
  16  10   4      164.67      103.38    107.14 o 
  17  10   4      229.10      219.08    115.20 o 
  18  10   4     2834.13     2847.84    109.41 o 
  19  10   4       50.02       18.68    111.34 o 
  20  10   4     1213.66     1306.07    103.70 o 
  21  10   4      209.78      174.60     93.05 o 
  22  10   4     1720.85     1699.46    141.38 o 
  23  10   4       98.34      117.24     99.88 o 
  24  10   4     2782.42     2799.71    114.01 o 
  25  10   4      162.66      135.88    106.80 o 
  26  10   4      109.18       77.38    106.16 o 
  27  10   4      429.04      406.05    117.38 o 
  28  10   4     2133.17     2119.62    141.99 o 
  29  10   4       80.25      127.53    136.88 o 
  30  10   4      132.54      117.64    122.76 o 
   1  11   4      407.37      384.32    110.66 o 
   2  11   4     2777.48     2605.56    111.26 o 
   3  11   4      273.93      179.15    103.36 o 
   4  11   4       66.26       23.74    101.25 o 
   5  11   4       10.32      -42.19     54.35 o 
   6  11   4     6972.53     7045.14    160.44 o 
   7  11   4     1434.43     1407.01    146.16 o 
   8  11   4     3188.16     3191.03    160.46 o 
   9  11   4     1965.04     2082.42    150.23 o 
  10  11   4      236.16      172.91    149.08 o 
  11  11   4        6.20       80.47    144.21 o 
  12  11   4     3820.57     4101.81    184.59 o 
  13  11   4      230.67      369.81    151.92 o 
  14  11   4      189.62      160.87    158.39 o 
  15  11   4      610.35      695.73    175.33 o 
  16  11   4     1113.76      993.67    176.02 o 
  17  11   4       24.61      -19.94    159.38 o 
  18  11   4       79.06       68.58    166.85 o 
  19  11   4      961.70     1032.80    136.35 o 
  20  11   4     2753.63     2868.71    136.02 o 
  21  11   4      653.05      642.82    181.10 o 
  22  11   4     2940.75     3161.82    142.31 o 
  23  11   4        5.55       26.61    126.33 o 
  24  11   4      601.23      546.24    146.78 o 
  25  11   4      230.30      144.43    136.64 o 
  26  11   4     2933.67     3259.61    152.34 o 
  27  11   4      261.76      222.20    157.49 o 
  28  11   4      113.83        0.28     53.82 o 
   0  12   4     5746.30     5913.02    215.82 o 
   1  12   4      310.25      297.34    118.96 o 
   2  12   4      130.91      110.31    124.06 o 
   3  12   4      482.09      450.54    121.58 o 
   4  12   4     3265.54     3297.29    125.85 o 
   5  12   4      302.95      245.01    118.85 o 
   6  12   4     1658.77     1573.32    177.92 o 
   7  12   4      305.05      254.98    171.43 o 
   8  12   4     1441.55     1294.56    173.89 o 
   9  12   4      244.38      262.00    176.50 o 
  10  12   4     2887.83     3117.68    169.07 o 
  11  12   4      100.53      -49.49    157.39 o 
  12  12   4       28.12       -7.49    155.65 o 
  13  12   4       35.27       61.26    161.63 o 
  14  12   4     2121.12     2154.18    192.27 o 
  15  12   4      209.12      177.71    191.10 o 
  16  12   4      440.63      445.98    193.64 o 
  17  12   4       67.58       27.28    213.14 o 
  18  12   4     1729.37     1935.20    219.33 o 
  19  12   4       13.24        9.02    209.51 o 
  20  12   4     1331.05     1330.67    228.34 o 
  22  12   4      640.79      837.09    249.98 o 
  23  12   4       66.68      103.19    245.68 o 
  24  12   4     1801.67     1908.77    179.96 o 
  25  12   4      333.40      261.98    176.93 o 
   1  13   4       52.30      175.86    125.72 o 
   2  13   4     3767.76     3828.56    135.09 o 
   3  13   4       37.22       93.35    137.69 o 
   4  13   4     1473.76     1548.20    147.67 o 
   5  13   4      847.97      939.27    216.89 o 
   6  13   4      366.22      416.13    204.12 o 
   7  13   4       14.19       64.64    195.00 o 
   9  13   4       34.74        7.15    138.04 o 
  10  13   4      959.73      860.71    199.23 o 
  11  13   4      587.37      677.77    209.66 o 
  12  13   4     2310.45     2440.16    214.06 o 
  13  13   4      609.87      954.27    205.36 o 
  14  13   4       29.80      -15.57    203.62 o 
  15  13   4      295.20      194.68    221.61 o 
  16  13   4     3186.33     3470.98    231.79 o 
  17  13   4      154.95       99.00    222.71 o 
  18  13   4     1245.33     1402.47    239.89 o 
  19  13   4       90.08      140.50    227.71 o 
  20  13   4      711.43      756.75    264.09 o 
  21  13   4        1.46       66.26    256.26 o 
   0  14   4     1746.76     1948.97    231.36 o 
   1  14   4      929.13     1101.86    165.68 o 
   2  14   4      348.22      258.83    162.93 o 
   3  14   4      153.00      278.14    231.86 o 
   4  14   4     1056.11     1079.00    229.92 o 
   5  14   4       33.06      -31.26    717.47 o 
   6  14   4      879.12      942.11    227.01 o 
   7  14   4      456.08      466.74    225.55 o 
   8  14   4      623.41      670.26    243.25 o 
   9  14   4        0.42      134.38    234.98 o 
  11  14   4      276.40      271.60    229.77 o 
  13  14   4        2.46      303.94    229.89 o 
  14  14   4     2797.53     2780.40    246.67 o 
  15  14   4       26.65      -39.49    245.82 o 
  16  14   4       40.55     -192.95    251.69 o 
   2  15   4     1019.76      916.50    263.19 o 
   3  15   4       33.76      259.26    253.30 o 
   4  15   4      185.34      220.73    270.56 o 
   5  15   4       26.12       37.07    204.69 o 
   6  15   4     1692.19     1871.75    287.53 o 
   7  15   4      189.32      742.61    286.86 o 
   1   0   5     1666.07     1618.89     42.21 o 
   2   0   5    11846.53    11983.02     95.25 o 
   3   0   5       56.56       51.82     26.93 o 
   4   0   5      313.16      317.96     28.13 o 
   5   0   5     7688.55     7832.85     92.53 o 
   6   0   5    47907.45    50135.13    380.54 o 
   7   0   5        1.50       10.58     33.16 o 
   8   0   5     2442.34     2517.81     48.61 o 
   9   0   5     2097.14     2104.45     51.89 o 
  10   0   5      995.80      965.52     45.05 o 
  11   0   5     2140.39     2128.86     53.57 o 
  12   0   5    16437.64    16491.52    177.95 o 
  13   0   5     2789.24     2735.54     96.21 o 
  14   0   5      291.71      288.47     53.16 o 
  15   0   5     1663.59     1561.64     53.81 o 
  16   0   5     1516.49     1452.99     57.85 o 
  17   0   5     1740.26     1638.47    106.12 o 
  18   0   5     1318.29     1328.28     67.58 o 
  19   0   5      263.18      202.02     61.10 o 
  20   0   5     6102.25     6153.75    123.31 o 
  21   0   5      216.97      249.74     87.93 o 
  22   0   5    12761.47    12915.41    333.85 o 
  27   0   5       60.44       44.46    163.08 o 
  28   0   5     1365.11     1383.58    178.92 o 
  29   0   5      639.89      653.85    169.88 o 
  30   0   5     2558.27     2665.44    166.36 o 
  31   0   5      137.45      121.06    180.84 o 
  32   0   5      457.68      395.77    195.05 o 
  33   0   5      659.98      705.84    210.58 o 
  34   0   5     2620.62     2507.23    233.09 o 
  35   0   5        1.35       49.17    210.99 o 
  36   0   5      794.86      597.29    244.29 o 
  37   0   5      280.25      304.29    250.47 o 
  38   0   5      285.39      165.32    261.93 o 
  39   0   5       83.55        4.95    269.07 o 
   0   1   5    17563.02    17573.57    183.06 o 
   1   1   5       11.54       19.27     19.66 o 
   2   1   5     2966.97     2914.51     29.26 o 
   3   1   5      347.31      345.11     22.76 o 
   4   1   5     5765.68     5785.83     54.73 o 
   5   1   5      736.32      680.56     23.85 o 
   6   1   5     5361.32     5465.75     43.70 o 
   7   1   5     1148.72     1186.04     25.41 o 
   8   1   5     5233.73     5282.21     63.93 o 
   9   1   5     3826.41     3782.23     42.78 o 
  10   1   5    24716.32    24761.45    130.83 o 
  11   1   5     4176.40     4056.48     47.28 o 
  12   1   5       14.70       68.75     30.61 o 
  13   1   5     1511.82     1465.79     39.34 o 
  14   1   5    14199.77    14157.53     97.65 o 
  15   1   5      279.37      312.20     35.85 o 
  16   1   5     1051.11     1073.39     46.15 o 
  17   1   5     5594.38     5644.89     69.36 o 
  18   1   5    10996.05    11043.43    132.79 o 
  19   1   5      609.24      573.40     50.47 o 
  20   1   5     2512.43     2706.78     66.12 o 
  21   1   5     2124.16     2063.11     56.18 o 
  22   1   5     3977.89     3937.62     67.88 o 
  23   1   5       37.62       59.01     70.68 o 
  24   1   5     5152.34     5019.52     91.48 o 
  25   1   5     1043.83     1088.20     85.59 o 
  26   1   5       52.11       74.60    106.03 o 
  27   1   5      405.47      294.65    120.83 o 
  28   1   5     3048.59     2894.95    168.37 o 
  29   1   5      719.91      597.80    173.72 o 
  30   1   5      125.91      183.35    128.34 o 
  31   1   5      255.68      139.41    135.24 o 
  32   1   5     1802.46     1685.56    147.49 o 
  33   1   5        3.12       18.77    140.72 o 
  34   1   5     1083.05      999.24    153.89 o 
  35   1   5      546.83      502.29    160.08 o 
  36   1   5      536.41      569.13    166.67 o 
  37   1   5        0.61      -17.42    225.67 o 
  38   1   5     1458.25     1326.67    191.77 o 
  39   1   5      227.53      105.64    282.07 o 
   1   2   5     5201.77     5196.93     50.05 o 
   2   2   5    60365.01    60175.88    504.30 o 
   3   2   5     6308.52     6140.11     54.75 o 
   4   2   5     8805.10     8728.90     62.81 o 
   5   2   5      332.69      346.34     23.93 o 
   6   2   5      815.18      817.74     23.85 o 
   7   2   5      728.01      709.73     23.62 o 
   8   2   5     5879.97     5930.31     52.30 o 
   9   2   5     9522.06     9609.89     92.37 o 
  10   2   5    14735.14    14996.03    122.41 o 
  11   2   5      866.45      844.68     30.27 o 
  12   2   5     7767.93     7906.36    106.50 o 
  13   2   5       49.54       33.46     27.69 o 
  14   2   5       34.23       49.87     35.02 o 
  15   2   5     1089.81     1116.59     39.44 o 
  16   2   5     9534.25     9667.30     95.83 o 
  17   2   5       27.10       30.70     32.03 o 
  18   2   5     7273.06     7220.24     99.01 o 
  19   2   5     2757.06     2696.64     50.18 o 
  20   2   5     1900.31     1805.24     51.93 o 
  21   2   5      186.30      158.96     50.79 o 
  22   2   5     1867.17     1793.12     61.12 o 
  23   2   5      406.35      378.16     77.29 o 
  24   2   5      191.69      106.43     75.09 o 
  25   2   5      990.73     1030.23     83.73 o 
  26   2   5     3475.87     3234.61    131.62 o 
  27   2   5     1311.36     1326.09     95.23 o 
  28   2   5      462.22      445.54     91.83 o 
  29   2   5      445.80      459.17     97.35 o 
  30   2   5     6353.73     6099.25    143.42 o 
  31   2   5      330.89      259.94    121.76 o 
  32   2   5     1323.51     1143.04    135.92 o 
  33   2   5      151.53      138.84    170.79 o 
  34   2   5      721.18      542.63    213.83 o 
  35   2   5       93.18       17.61    218.26 o 
  36   2   5     2088.16     1932.84    240.69 o 
  37   2   5      683.90      605.37    234.95 o 
  38   2   5      242.33      119.16    242.12 o 
  39   2   5       10.59       58.14    259.29 o 
   0   3   5    11054.71    11216.37    130.86 o 
   1   3   5       83.83      107.56     21.81 o 
   2   3   5     8146.84     8265.68     53.11 o 
   3   3   5     2992.62     2956.25     44.25 o 
   4   3   5     3892.91     3825.53     40.80 o 
   5   3   5      466.91      468.80     26.12 o 
   6   3   5     2149.32     2126.81     32.46 o 
   7   3   5      894.81      878.30     27.37 o 
   8   3   5     3307.45     3206.44     45.67 o 
   9   3   5      727.22      725.77     28.86 o 
  10   3   5     9852.25     9666.27     81.90 o 
  11   3   5      851.48      791.78     32.28 o 
  12   3   5      383.16      361.83     35.23 o 
  13   3   5     1884.11     1881.32     39.99 o 
  14   3   5    22243.63    22467.42    205.82 o 
  15   3   5      147.05      182.24     37.42 o 
  16   3   5      122.38      100.13     35.56 o 
  17   3   5     2648.05     2619.43     46.70 o 
  18   3   5     8804.41     8780.52    107.65 o 
  19   3   5        5.92        2.08     45.62 o 
  20   3   5     3915.03     3833.37     72.51 o 
  21   3   5     2725.65     2648.37     56.21 o 
  22   3   5     2747.14     2658.09     72.52 o 
  23   3   5      213.52      145.11     71.94 o 
  24   3   5     3513.56     3406.20     82.84 o 
  25   3   5     1889.74     1866.44     79.95 o 
  26   3   5      734.58      721.82     86.94 o 
  27   3   5      188.44      162.27     81.89 o 
  28   3   5     2927.19     2996.69     89.29 o 
  29   3   5      560.11      547.66     96.58 o 
  30   3   5      347.89      332.64     97.03 o 
  31   3   5      397.26      414.43     96.82 o 
  32   3   5     3223.53     3086.63    104.19 o 
  33   3   5      143.34      133.24    130.00 o 
  34   3   5     1449.58     1432.10    149.22 o 
  35   3   5      272.08      186.58    137.92 o 
  36   3   5      201.33      205.93    148.62 o 
  37   3   5        4.48      -31.58    229.50 o 
  38   3   5     1139.07     1006.92    254.90 o 
   1   4   5     2795.91     2864.43     40.05 o 
   2   4   5    12180.66    12196.53     76.49 o 
   3   4   5      745.90      712.10     27.35 o 
   4   4   5      649.63      642.54     27.25 o 
   5   4   5     5095.59     4939.99     48.81 o 
   6   4   5    30682.72    30216.54    193.41 o 
   7   4   5      575.32      552.67     33.28 o 
   8   4   5     3271.34     3191.33     39.58 o 
   9   4   5     1242.64     1232.87     31.37 o 
  10   4   5     1032.01     1034.50     36.12 o 
  11   4   5      329.75      319.88     39.18 o 
  12   4   5    12559.12    12608.19    108.01 o 
  13   4   5      893.35      835.31     35.89 o 
  14   4   5      275.98      277.80     38.45 o 
  15   4   5      839.49      794.86     39.32 o 
  16   4   5     1514.39     1445.88     51.80 o 
  17   4   5      419.70      392.86     45.14 o 
  18   4   5      376.10      300.84     46.88 o 
  19   4   5      458.71      383.00     53.59 o 
  20   4   5     4299.79     4316.45     76.83 o 
  21   4   5      352.75      347.87     69.29 o 
  22   4   5     9081.30     9157.81    130.45 o 
  23   4   5     1994.33     1881.93     72.69 o 
  24   4   5     1482.54     1452.20     79.19 o 
  25   4   5        8.24       12.66     71.63 o 
  26   4   5     4718.95     4425.43     98.37 o 
  27   4   5      254.86      220.35     82.97 o 
  28   4   5      916.28      915.76     92.24 o 
  29   4   5      565.58      497.95     95.14 o 
  30   4   5     2370.20     2206.36     91.40 o 
  31   4   5      255.35      151.82    121.25 o 
  32   4   5      430.87      360.67    107.19 o 
  33   4   5      430.00      436.15    107.22 o 
  34   4   5     2006.87     1948.02    117.81 o 
  35   4   5        4.56      -58.17    110.70 o 
  36   4   5      748.46      697.40    198.93 o 
  37   4   5      212.93      186.77    159.77 o 
  38   4   5      285.54      258.08    177.33 o 
   0   5   5    12617.52    12611.69    117.71 o 
   1   5   5      427.49      430.55     33.51 o 
   2   5   5       25.33       40.95     31.07 o 
   3   5   5       18.96       12.26     11.51 o 
   4   5   5     5229.18     5146.84     54.79 o 
   5   5   5      950.50      928.89     34.63 o 
   6   5   5     6503.89     6340.14     64.93 o 
   7   5   5     1057.25     1015.30     36.63 o 
   8   5   5     4460.58     4342.43     65.40 o 
   9   5   5     2554.66     2434.39     42.54 o 
  10   5   5    26675.31    26448.93    181.79 o 
  11   5   5     4298.20     4193.82     48.30 o 
  12   5   5      247.66      245.78     39.75 o 
  13   5   5      375.09      361.17     42.67 o 
  14   5   5     5154.52     4951.60     53.09 o 
  15   5   5       63.82       59.95     41.18 o 
  16   5   5     1647.66     1537.32     45.53 o 
  17   5   5     5418.68     5358.90     70.12 o 
  18   5   5     8979.57     8636.44    172.36 o 
  19   5   5      933.76      833.31     67.28 o 
  20   5   5      929.24      850.75     69.71 o 
  21   5   5     1278.70     1224.95     68.97 o 
  22   5   5     3729.02     3653.07     86.86 o 
  23   5   5       12.78        8.35     20.01 o 
  24   5   5     4927.63     4882.59    102.79 o 
  25   5   5      524.85      480.59     82.10 o 
  26   5   5       93.27       92.12     77.11 o 
  27   5   5      541.17      545.23     85.88 o 
  28   5   5     2417.70     2429.06     88.25 o 
  29   5   5      824.23      790.10     91.92 o 
  30   5   5       22.91       15.42     32.41 o 
  31   5   5      107.93      107.36    164.11 o 
  32   5   5      658.60      587.24    105.17 o 
  33   5   5       13.51      -41.12     51.25 o 
  34   5   5      617.56      580.69    112.76 o 
  35   5   5      572.13      636.42    177.38 o 
  36   5   5      803.10      726.72    129.24 o 
  37   5   5        1.57      -89.06    134.72 o 
   1   6   5     1508.44     1542.77     46.45 o 
   2   6   5    25068.28    24328.92    188.21 o 
   3   6   5      651.70      659.33     43.94 o 
   4   6   5     3175.41     3109.65     49.13 o 
   5   6   5      779.37      761.48     44.55 o 
   6   6   5     2156.18     2031.58     44.97 o 
   7   6   5      982.03      941.98     42.24 o 
   8   6   5     2533.86     2564.71     53.54 o 
   9   6   5     5017.99     4920.76     56.29 o 
  10   6   5     6810.95     6725.72     84.27 o 
  11   6   5       21.73       45.72     40.28 o 
  12   6   5     4866.71     4835.20     55.37 o 
  13   6   5      661.52      625.61     44.18 o 
  14   6   5        2.17       25.60     45.91 o 
  15   6   5     1054.79      986.22     53.00 o 
  16   6   5     5931.29     5875.26     78.85 o 
  17   6   5      411.35      339.01     67.95 o 
  18   6   5     2843.00     2727.64     83.86 o 
  19   6   5     1132.35     1148.08     71.87 o 
  20   6   5     1821.18     1885.02     71.24 o 
  21   6   5      159.01       65.04     71.08 o 
  22   6   5     2234.63     2099.80     74.03 o 
  23   6   5      232.62      220.01     75.49 o 
  24   6   5        9.19        5.01     71.49 o 
  25   6   5      245.75      246.80     76.61 o 
  26   6   5     2840.14     2516.43     88.07 o 
  27   6   5      393.66      372.95     82.65 o 
  28   6   5      136.77       89.04     85.75 o 
  29   6   5      317.88      283.13     87.62 o 
  30   6   5     4154.37     3982.68    108.50 o 
  31   6   5       88.75       47.90     94.62 o 
  32   6   5      899.72      790.73    113.08 o 
  33   6   5      246.48      205.42    111.71 o 
  34   6   5      793.69      698.36    119.01 o 
  35   6   5       57.61       47.60    118.33 o 
  36   6   5     1453.27     1378.23    159.86 o 
   0   7   5     6001.55     6047.80    124.22 o 
   1   7   5      253.15      331.20     57.18 o 
   2   7   5     6963.73     6638.98     83.17 o 
   3   7   5     1984.01     1889.80     55.66 o 
   4   7   5     2592.76     2478.12     52.53 o 
   5   7   5       32.35       42.39     49.11 o 
   6   7   5     1198.66     1128.08     46.73 o 
   7   7   5      812.96      800.23     45.00 o 
   8   7   5     1219.54     1178.80     42.60 o 
   9   7   5      769.48      761.28     44.13 o 
  10   7   5     2845.35     2806.48     48.53 o 
  11   7   5      613.09      576.37     49.38 o 
  12   7   5      543.80      507.76     52.48 o 
  13   7   5     2458.80     2468.44     53.11 o 
  14   7   5    18008.61    17931.79    175.48 o 
  15   7   5      976.98      952.56     71.98 o 
  16   7   5       16.73        1.48     67.46 o 
  17   7   5      894.06      917.48     77.91 o 
  18   7   5     4879.23     4850.80     98.06 o 
  19   7   5        6.72       28.92     72.88 o 
  20   7   5     3636.17     3625.37     88.36 o 
  21   7   5     1536.86     1570.02     80.58 o 
  22   7   5     1331.35     1180.65     82.15 o 
  23   7   5       30.67       12.46     74.97 o 
  24   7   5     1735.17     1692.72     82.62 o 
  25   7   5     1015.59      968.61     81.18 o 
  26   7   5     1094.24     1056.37     85.22 o 
  27   7   5       36.58       32.93     77.02 o 
  28   7   5     1983.63     1948.96    101.19 o 
  29   7   5      100.31      126.75     92.75 o 
  30   7   5      334.28      318.64    108.03 o 
  31   7   5      442.06      321.70    110.97 o 
  32   7   5     2954.11     2782.87    117.17 o 
  33   7   5       92.10      103.52    147.33 o 
  34   7   5     1209.16     1247.19    167.25 o 
  35   7   5      204.49       15.05    210.89 o 
   1   8   5     1563.16     1513.33     65.99 o 
   2   8   5    10235.47    10099.94    102.67 o 
   3   8   5      994.04      943.04     63.01 o 
   4   8   5      840.06      738.25     60.64 o 
   5   8   5     1578.08     1508.02     62.35 o 
   6   8   5    10289.73    10019.63    109.89 o 
   7   8   5      193.21      178.64     61.10 o 
   8   8   5     3110.82     2941.01     64.66 o 
   9   8   5     1146.22     1075.50     65.68 o 
  10   8   5     1145.74     1170.35    102.21 o 
  11   8   5        7.36       30.85     66.10 o 
  12   8   5     5977.48     6059.96    205.71 o 
  13   8   5      278.22      275.26     78.10 o 
  14   8   5      188.69      175.99     73.87 o 
  15   8   5      362.10      380.83     79.85 o 
  16   8   5     1408.77     1287.06     78.23 o 
  17   8   5       80.23       60.82     73.12 o 
  18   8   5      122.58       95.56     75.39 o 
  19   8   5      609.75      614.31     85.56 o 
  20   8   5     1876.35     1949.15     86.26 o 
  21   8   5       60.47       53.43     78.48 o 
  22   8   5     3674.37     3649.97     98.15 o 
  23   8   5      940.15      880.18     86.72 o 
  24   8   5      336.10      385.04     89.98 o 
  25   8   5      113.80      129.57     84.29 o 
  26   8   5     2725.42     2609.07    100.04 o 
  27   8   5      335.94      341.30     99.64 o 
  28   8   5      225.51      209.22     95.14 o 
  29   8   5      356.24      282.35    104.52 o 
  30   8   5     1825.61     1809.81    117.81 o 
  31   8   5      195.38      174.50    111.45 o 
  32   8   5      334.34      406.38    120.38 o 
  33   8   5      205.06      249.61    146.79 o 
   0   9   5     4781.50     4577.87    158.41 o 
   1   9   5     1351.53     1284.84    101.56 o 
   2   9   5      177.10       73.49     99.27 o 
   3   9   5       96.20       12.81     22.64 o 
   4   9   5     2692.49     2812.37     98.92 o 
   5   9   5       18.79       26.02     96.43 o 
   6   9   5     3586.99     3539.37    103.95 o 
   7   9   5      611.56      670.50    106.31 o 
   8   9   5     2554.44     2690.59    135.62 o 
   9   9   5      357.13      349.01    149.40 o 
  10   9   5    14625.02    14186.94    297.03 o 
  11   9   5     1438.06     1424.32    141.03 o 
  12   9   5      125.84      142.54     98.72 o 
  13   9   5       19.39        0.11     84.49 o 
  14   9   5     1786.01     1825.68     84.56 o 
  15   9   5       58.09       47.37    100.85 o 
  16   9   5      833.79      885.83     84.72 o 
  17   9   5     2729.64     2849.57     88.19 o 
  18   9   5     5090.70     5208.58    108.51 o 
  19   9   5      177.64      212.83     83.08 o 
  20   9   5      295.12      297.70     90.72 o 
  21   9   5      810.02      788.51    101.29 o 
  22   9   5     2390.67     2351.99     99.30 o 
  23   9   5       73.57       82.82     90.34 o 
  24   9   5     3216.10     3145.20    109.76 o 
  25   9   5      473.76      470.12    102.00 o 
  26   9   5      113.50       99.72    100.84 o 
  27   9   5      399.25      362.82    113.51 o 
  28   9   5     1617.16     1700.97    113.01 o 
  29   9   5      746.37      762.56    149.76 o 
  30   9   5       15.86        1.06    116.59 o 
  31   9   5       43.23      135.98    119.04 o 
   1  10   5     1003.37      939.57    106.83 o 
   2  10   5     7131.68     6950.99    243.17 o 
   3  10   5      343.48      314.44    104.50 o 
   4  10   5      818.57      832.95    111.99 o 
   5  10   5     1072.23     1135.82    110.44 o 
   6  10   5     3146.53     3107.84    251.82 o 
   7  10   5        1.88      -58.80    136.19 o 
   8  10   5      931.75      910.96    144.15 o 
   9  10   5      981.96      867.14    154.74 o 
  10  10   5     1853.48     1839.04    162.61 o 
  11  10   5       34.50      128.77    139.31 o 
  12  10   5     2675.65     2679.56    159.23 o 
  13  10   5      287.58      252.14    165.82 o 
  14  10   5       18.48       54.18    162.58 o 
  15  10   5      404.68      301.60    174.02 o 
  16  10   5     2452.20     2527.88    220.62 o 
  17  10   5      103.55      -12.49    116.19 o 
  18  10   5      409.80      399.12    108.23 o 
  19  10   5      353.01      286.77    101.96 o 
  20  10   5     1278.69     1276.50    105.48 o 
  21  10   5       16.69       29.23     98.31 o 
  22  10   5     2064.40     2131.32    108.34 o 
  23  10   5      388.91      364.11    138.86 o 
  24  10   5      152.10      109.73    149.51 o 
  25  10   5       63.12      142.72    145.54 o 
  26  10   5     1845.01     1881.87    125.04 o 
  27  10   5      213.74      249.01    120.38 o 
  28  10   5        0.13      -65.24    140.30 o 
  29  10   5      200.13      191.85    127.15 o 
   0  11   5     3255.80     3280.64    166.19 o 
   1  11   5      146.26      172.76    113.40 o 
   2  11   5     3159.59     3134.33    115.75 o 
   3  11   5      749.69      710.58    116.45 o 
   4  11   5     1460.39     1383.87    115.80 o 
   5  11   5        0.98      -74.11    108.48 o 
   6  11   5      952.23      862.65    122.76 o 
   7  11   5      431.12      332.64    172.35 o 
   8  11   5      423.13      412.67    164.24 o 
   9  11   5      361.59      221.47    171.28 o 
  10  11   5     1380.86     1419.85    181.33 o 
  11  11   5      419.08      322.71    165.60 o 
  12  11   5      235.38      216.20    167.62 o 
  13  11   5     1140.78     1054.55    196.57 o 
  14  11   5     8468.10     8591.69    262.79 o 
  15  11   5      733.75      903.04    182.51 o 
  16  11   5       39.56        8.74    174.71 o 
  17  11   5      377.56      269.94    195.11 o 
  18  11   5     2230.54     2075.65    204.11 o 
  19  11   5       30.82      -63.87    183.76 o 
  20  11   5     1993.44     2215.25    195.64 o 
  21  11   5      671.00      735.79    241.20 o 
  22  11   5      530.73      470.86    149.35 o 
  23  11   5        1.51      -59.15    144.71 o 
  24  11   5      784.61      840.54    161.59 o 
  25  11   5      402.44      366.42    159.03 o 
  26  11   5      515.07      397.18    140.09 o 
   1  12   5      357.99      266.54    130.91 o 
   2  12   5     5947.47     5969.16    196.67 o 
   3  12   5      207.76      200.75    134.86 o 
   4  12   5      585.03      591.97    137.93 o 
   5  12   5      314.77      238.38    193.15 o 
   6  12   5     2196.10     2169.31    193.96 o 
   7  12   5       71.52       63.98    166.79 o 
   8  12   5     1696.21     1574.46    173.82 o 
   9  12   5     1135.91     1135.17    178.04 o 
  10  12   5      986.64      859.69    175.46 o 
  11  12   5       23.44       21.05    179.46 o 
  12  12   5     2174.54     2218.27    203.13 o 
  13  12   5      276.39      188.46    191.35 o 
  14  12   5       63.60      -21.95    177.49 o 
  15  12   5      244.13      199.73    200.70 o 
  16  12   5     1135.90     1051.63    202.04 o 
  17  12   5      133.73      125.98    215.83 o 
  18  12   5      578.74      413.46    210.49 o 
  19  12   5      403.40      507.02    236.52 o 
  20  12   5      732.94      839.84    247.82 o 
  22  12   5     1111.28     1116.98    259.65 o 
  23  12   5      177.65      199.27    268.43 o 
   0  13   5     1462.47     1402.83    219.71 o 
   1  13   5      297.25      309.17    145.80 o 
   2  13   5       51.15       77.06    144.91 o 
   3  13   5       95.39      167.80    145.48 o 
   4  13   5     1118.76     1142.77    225.94 o 
   5  13   5       25.59       94.84    210.39 o 
   6  13   5     1171.41     1047.95    212.25 o 
   7  13   5      361.16      343.13    219.47 o 
   8  13   5     1079.52     1191.55    216.35 o 
   9  13   5      217.90      317.08    208.95 o 
  10  13   5     4811.54     4972.55    220.73 o 
  11  13   5      571.96      727.88    218.51 o 
  12  13   5       12.23      -49.44    203.51 o 
  13  13   5       89.46      131.70    207.80 o 
  14  13   5     1004.03     1035.64    227.46 o 
  15  13   5        8.49      -51.18    234.04 o 
  16  13   5      211.76       37.97    221.62 o 
  17  13   5      882.87      886.22    249.45 o 
  18  13   5     2217.59     2153.04    255.84 o 
  19  13   5       92.29       65.15    254.35 o 
   1  14   5      452.00      457.27    164.76 o 
   2  14   5     1983.91     2203.28    240.73 o 
   3  14   5      151.04      339.10    240.33 o 
   4  14   5      214.96      146.23    238.92 o 
   5  14   5      648.19      559.73    240.69 o 
   6  14   5     2355.68     2335.26    235.80 o 
   7  14   5      121.04      102.55    241.00 o 
   8  14   5      449.25      698.22    242.70 o 
   9  14   5      153.59      259.06    240.80 o 
  10  14   5      374.17      485.50    249.53 o 
  11  14   5       20.62      205.86    252.14 o 
  12  14   5     1350.29     1640.33    267.20 o 
  13  14   5      116.91      217.41    274.35 o 
   0   0   6    38671.14    38775.81    351.77 o 
   1   0   6      370.49      372.72     37.61 o 
   2   0   6     1112.93     1103.28     38.55 o 
   3   0   6     1500.01     1488.37     39.68 o 
   4   0   6     1203.05     1330.13     54.00 o 
   5   0   6       20.80       37.50     36.78 o 
   6   0   6     5347.60     5461.06     88.28 o 
   7   0   6     4481.47     4543.65     70.92 o 
   8   0   6     2656.16     2679.62     58.23 o 
   9   0   6      350.47      380.21     57.64 o 
  10   0   6     4317.66     4248.91    148.56 o 
  11   0   6     1305.74     1314.86     58.20 o 
  12   0   6    12700.65    12624.25    139.77 o 
  13   0   6     2569.15     2488.80     67.07 o 
  14   0   6     8633.46     8710.24    118.84 o 
  15   0   6     2656.52     2611.68     60.32 o 
  16   0   6     2506.72     2391.17     61.30 o 
  17   0   6      981.01      888.66     64.60 o 
  18   0   6    10766.46    10576.29    251.71 o 
  19   0   6      204.18      147.53     76.51 o 
  20   0   6     2970.48     2774.57    149.55 o 
  21   0   6     2549.43     2320.87    495.07 o 
  22   0   6      122.40      133.19    125.50 o 
   1   1   6     5328.98     5368.18     45.38 o 
   2   1   6    10343.57    10504.87     68.18 o 
   3   1   6     3663.63     3670.14     37.94 o 
   4   1   6     7516.32     7532.93     60.59 o 
   5   1   6     4661.90     4748.10     58.77 o 
   6   1   6     7021.42     6969.34     67.89 o 
   7   1   6      748.34      789.48     32.07 o 
   8   1   6     8078.62     8238.50     84.58 o 
   9   1   6     5739.47     5916.73     80.00 o 
  10   1   6     1430.80     1452.56     38.55 o 
  11   1   6        5.51        9.47     34.62 o 
  12   1   6    15260.25    15431.73    137.72 o 
  13   1   6     1480.95     1465.50     40.08 o 
  14   1   6       21.07       47.65     43.77 o 
  15   1   6      116.44       95.49     40.00 o 
  16   1   6     9923.58    10021.50     76.55 o 
  17   1   6      206.30      205.56     44.11 o 
  18   1   6      852.29      816.27     49.18 o 
  19   1   6     2320.54     2297.06     53.29 o 
  20   1   6     3197.10     3105.53     68.64 o 
  21   1   6       14.42      -70.48     71.50 o 
  22   1   6     3063.10     3000.58    144.25 o 
  23   1   6      274.03      212.89     97.34 o 
  24   1   6     1087.05     1114.87    106.31 o 
  25   1   6      688.66      590.54    113.12 o 
  26   1   6     1874.26     1783.22    166.01 o 
   0   2   6     3789.54     3716.88     51.83 o 
   1   2   6     4215.72     4168.49     53.26 o 
   2   2   6     1146.31     1161.29     25.68 o 
   3   2   6      649.37      648.35     27.98 o 
   4   2   6    35853.01    36244.43    231.78 o 
   5   2   6      804.70      821.50     30.25 o 
   6   2   6     2105.01     2126.37     33.62 o 
   7   2   6     5921.53     5953.79     76.34 o 
   8   2   6    13439.31    13636.78    113.61 o 
   9   2   6     1387.97     1356.11     35.77 o 
  10   2   6    10490.07    10694.66     91.99 o 
  11   2   6     3020.61     3081.54     76.12 o 
  12   2   6     3042.90     2987.60     47.59 o 
  13   2   6     1079.18     1020.58     38.67 o 
  14   2   6     5624.65     5563.83     58.06 o 
  15   2   6      364.41      355.19     43.17 o 
  16   2   6      267.80      285.04     46.73 o 
  17   2   6     3835.28     3777.99     60.73 o 
  18   2   6      412.50      405.17     57.10 o 
  19   2   6      483.19      466.56     60.28 o 
  20   2   6     3538.51     3438.61    108.70 o 
  21   2   6     1621.07     1570.73     83.95 o 
  22   2   6     3398.41     3253.89    133.97 o 
  23   2   6       45.65       53.35     93.35 o 
  24   2   6     9785.80     9755.40    203.79 o 
  25   2   6      355.13      420.73     98.27 o 
  26   2   6        3.36       11.95     98.21 o 
  27   2   6      336.78      264.93    113.10 o 
  28   2   6     1404.93     1440.97    168.14 o 
  29   2   6      844.55      816.27    184.20 o 
  30   2   6     1222.37      949.09    140.62 o 
  31   2   6      400.42      208.01    202.21 o 
   1   3   6     3882.39     3819.54     46.75 o 
   2   3   6    11281.62    11322.32    101.11 o 
   3   3   6     2288.82     2289.03     34.83 o 
   4   3   6      155.76      172.53     29.31 o 
   5   3   6     4328.28     4352.85     47.69 o 
   6   3   6     8355.09     8426.37     66.09 o 
   7   3   6     1398.40     1355.19     34.87 o 
   8   3   6     9576.32     9718.34     80.43 o 
   9   3   6     3175.17     3150.40     45.75 o 
  10   3   6     3401.83     3400.38     44.85 o 
  11   3   6        9.92       18.65     11.77 o 
  12   3   6     6279.87     6236.92     69.77 o 
  13   3   6     1681.48     1665.09     41.95 o 
  14   3   6       68.48       73.54     43.60 o 
  15   3   6       91.64       80.89     48.61 o 
  16   3   6     4065.69     3879.75     91.96 o 
  17   3   6      355.81      350.09     51.87 o 
  18   3   6      703.72      626.15     61.03 o 
  19   3   6     1808.56     1719.93     69.69 o 
  20   3   6     6900.66     6771.91    268.29 o 
  21   3   6       53.46       30.92     81.37 o 
  22   3   6     3026.96     2893.58    165.97 o 
  23   3   6      533.81      637.00     91.23 o 
  24   3   6      626.46      620.64     96.06 o 
  25   3   6      336.56      235.30     96.27 o 
  26   3   6     4886.68     4626.67    121.34 o 
  27   3   6      826.38      712.49    112.16 o 
  28   3   6       15.06       14.13    111.55 o 
  29   3   6      587.72      423.35    123.59 o 
  30   3   6     1735.79     1633.67    129.26 o 
  31   3   6       47.69      -58.27    131.59 o 
  32   3   6      297.35      240.26    135.82 o 
  33   3   6      797.12      717.34    207.17 o 
  34   3   6      727.77      591.31    212.65 o 
   0   4   6    35489.02    35435.29    224.12 o 
   1   4   6      419.98      407.57     36.59 o 
   2   4   6      744.68      781.18     35.28 o 
   3   4   6     1411.18     1368.36     37.87 o 
   4   4   6     4439.52     4391.67     59.41 o 
   5   4   6       20.33       18.64     37.52 o 
   6   4   6     2861.03     2943.35     48.68 o 
   7   4   6     3452.10     3490.81     50.78 o 
   8   4   6     3450.61     3477.77     45.27 o 
   9   4   6      363.35      368.68     36.00 o 
  10   4   6     2201.87     2172.47     40.83 o 
  11   4   6     1191.46     1163.41     41.67 o 
  12   4   6     6800.82     6721.97     66.42 o 
  13   4   6     2129.02     2051.19     44.51 o 
  14   4   6     5054.15     4988.17     60.43 o 
  15   4   6     1863.02     1747.48     54.49 o 
  16   4   6     2302.14     2214.55     55.74 o 
  17   4   6     1081.51     1044.45     57.57 o 
  18   4   6     6093.65     5803.97    275.85 o 
  19   4   6      154.53      131.77     77.11 o 
  20   4   6     3597.36     3506.48    117.33 o 
  21   4   6     2124.13     2024.57     86.29 o 
  22   4   6      103.32      112.38     84.95 o 
  23   4   6        4.32       32.96     79.47 o 
  24   4   6     1865.24     1850.26     86.55 o 
  25   4   6      810.94      742.88    103.71 o 
  26   4   6      150.35       72.97     94.99 o 
  27   4   6       98.40       52.02     98.38 o 
  28   4   6     5659.72     5428.70    171.99 o 
  29   4   6      349.39      269.09    121.54 o 
  30   4   6       11.78       34.02    154.69 o 
  31   4   6      918.61      900.68    129.22 o 
  32   4   6     2148.68     2097.39    120.51 o 
  33   4   6        1.56       -1.52    128.16 o 
  34   4   6     2258.91     2212.59    155.10 o 
  35   4   6      304.59      341.59    219.43 o 
  36   4   6      280.26      207.37    230.45 o 
   1   5   6     3980.49     4016.23     53.07 o 
   2   5   6     8163.66     8348.83     80.81 o 
   3   5   6     2911.94     2912.66     47.98 o 
   4   5   6    12698.34    12822.69    105.11 o 
   5   5   6     2890.24     2930.63     47.39 o 
   6   5   6     4599.70     4602.59     64.93 o 
   7   5   6      149.70      146.28     41.37 o 
   8   5   6     2535.15     2554.44     42.82 o 
   9   5   6     5118.09     5179.64     53.82 o 
  10   5   6      308.68      341.68     41.90 o 
  11   5   6        4.74       33.24     44.78 o 
  12   5   6    14429.48    14503.52    135.36 o 
  13   5   6      770.19      731.22     49.88 o 
  14   5   6      116.40      122.52     53.35 o 
  15   5   6      179.00      225.85     58.96 o 
  16   5   6    10698.93    11008.59    134.29 o 
  17   5   6       59.14      111.73     72.82 o 
  18   5   6     1193.60     1148.78     84.38 o 
  19   5   6     1935.76     1806.84    114.71 o 
  20   5   6      585.73      454.43     90.16 o 
  21   5   6        0.22      -25.87     82.34 o 
  22   5   6     2872.48     2678.76     95.07 o 
  23   5   6      140.15      169.05     89.57 o 
  24   5   6     1205.78     1304.37     96.46 o 
  25   5   6      759.46      658.01    104.77 o 
  26   5   6      493.00      462.14     98.44 o 
  27   5   6      737.80      608.97    112.48 o 
  28   5   6        2.54        7.61     99.53 o 
  29   5   6      455.96      327.35    116.81 o 
  30   5   6     2239.77     2156.33    123.74 o 
  31   5   6       25.10      -63.77    120.16 o 
  32   5   6     1185.78     1034.61    135.84 o 
  33   5   6      466.51      338.44    138.48 o 
  34   5   6      766.33      608.39    148.07 o 
  35   5   6        5.66       -1.84    144.31 o 
  36   5   6      752.52      786.90    234.49 o 
   0   6   6     2029.62     1964.50     87.03 o 
   1   6   6     1581.40     1506.51     52.48 o 
   2   6   6      522.41      584.07     47.57 o 
   3   6   6      525.72      574.16     51.56 o 
   4   6   6    11758.35    11796.61    141.03 o 
   5   6   6      262.65      284.76     46.61 o 
   6   6   6     2285.11     2365.30     47.71 o 
   7   6   6     3262.04     3228.73     51.33 o 
   8   6   6     5863.37     5829.63     67.21 o 
   9   6   6      681.42      616.75     50.75 o 
  10   6   6     8260.04     8257.73     90.47 o 
  11   6   6     1879.68     1873.51     58.86 o 
  12   6   6      236.04      219.56     60.68 o 
  13   6   6      800.05      739.38     70.43 o 
  14   6   6     5219.97     5192.11    116.37 o 
  15   6   6      458.50      421.69     87.18 o 
  16   6   6      122.06      113.05     79.38 o 
  17   6   6     2002.53     1784.27     83.40 o 
  18   6   6     1497.49     1370.38     93.10 o 
  19   6   6      357.04      283.31     89.41 o 
  20   6   6     1421.10     1467.67     91.41 o 
  21   6   6     1195.68     1122.79     93.21 o 
  22   6   6     2252.70     1958.67     86.82 o 
  23   6   6       25.01       18.41    122.88 o 
  24   6   6     4537.62     4323.87    137.56 o 
  25   6   6      358.41      347.52     94.19 o 
  26   6   6        3.33       47.96     99.68 o 
  27   6   6      232.51      214.92     95.96 o 
  28   6   6     1478.09     1422.69    105.53 o 
  29   6   6      519.51      528.21    103.17 o 
  30   6   6      816.02      828.52    115.47 o 
  31   6   6      396.63      292.40    162.28 o 
  32   6   6     1455.10     1437.38    126.56 o 
  33   6   6       15.00        7.90    115.80 o 
  34   6   6      306.88      275.92    141.90 o 
   1   7   6     1936.20     2070.36     63.09 o 
   2   7   6     3568.81     3580.80     76.24 o 
   3   7   6      848.38      799.28     66.62 o 
   4   7   6       61.64       81.95     62.98 o 
   5   7   6     2808.72     2760.38     69.79 o 
   6   7   6     3309.04     3159.54     79.20 o 
   7   7   6     1003.14      966.51     72.20 o 
   8   7   6    12207.03    12110.31    242.99 o 
   9   7   6     1300.03     1315.31     67.05 o 
  10   7   6     2129.74     2057.43     76.35 o 
  11   7   6       29.46       45.78     83.57 o 
  12   7   6     4544.53     4498.73    122.28 o 
  13   7   6     1226.20     1153.96    106.45 o 
  14   7   6      141.71       90.85     87.04 o 
  15   7   6       79.65       75.83     84.52 o 
  16   7   6     2464.89     2420.40     90.48 o 
  17   7   6      308.02      285.09     92.83 o 
  18   7   6      108.51      196.38    121.50 o 
  19   7   6      904.09      808.13     98.09 o 
  20   7   6     7442.79     7420.67    129.00 o 
  21   7   6       75.34       75.43     83.86 o 
  22   7   6     1160.07     1134.37     91.36 o 
  23   7   6      545.19      481.02     93.71 o 
  24   7   6      252.39      205.97     95.99 o 
  25   7   6      150.53       89.97     91.29 o 
  26   7   6     3999.90     3838.80    161.31 o 
  27   7   6      489.21      459.22     97.79 o 
  28   7   6       78.01      102.79     96.46 o 
  29   7   6      468.45      365.52    114.30 o 
  30   7   6      782.07      716.72    118.41 o 
  31   7   6       50.42      -64.99    133.33 o 
  32   7   6      175.04      123.74    122.96 o 
  33   7   6      661.63      563.59    133.56 o 
   4   8   6     5848.76     5825.02    165.97 o 
   5   8   6       39.58       32.92    134.10 o 
   6   8   6     1649.17     1705.42    138.10 o 
   7   8   6     1889.22     1796.17    136.41 o 
   8   8   6     2618.53     2478.10    133.97 o 
   9   8   6      327.20      272.22    131.66 o 
  10   8   6     1746.42     1730.97    115.03 o 
  11   8   6      970.91     1108.59    188.49 o 
  12   8   6      974.53     1046.80    103.02 o 
  13   8   6     1151.56     1082.51    101.29 o 
  14   8   6     3005.08     3033.90    181.46 o 
  15   8   6      794.64      786.87    103.60 o 
  16   8   6      740.55      716.29     93.01 o 
  17   8   6      999.71      935.16    116.24 o 
  18   8   6     2019.71     1955.80     90.62 o 
  19   8   6       90.46       67.90     83.51 o 
  20   8   6     2447.82     2468.17     93.83 o 
  21   8   6     1160.15     1126.50     98.30 o 
  22   8   6      165.79       94.38     93.13 o 
  23   8   6        7.37      -79.82     90.38 o 
  24   8   6     2005.99     2124.25     96.76 o 
  25   8   6      403.28      413.19    110.11 o 
  26   8   6       68.97      -17.63    100.92 o 
  27   8   6       91.11       40.17     97.92 o 
  28   8   6     2443.65     2357.46    122.74 o 
  29   8   6      249.99      221.69    156.18 o 
  30   8   6       55.93       -4.79    117.13 o 
  31   8   6      472.58      420.32    134.97 o 
  10   9   6      202.15      211.26    147.83 o 
  11   9   6        3.25       58.82    108.61 o 
  12   9   6     5740.77     5577.34    129.12 o 
  13   9   6      323.58      341.34    116.21 o 
  14   9   6       89.11       61.68     93.26 o 
  15   9   6      176.04      170.81     94.00 o 
  16   9   6     5488.49     5444.76    131.14 o 
  17   9   6       21.74       29.46     90.71 o 
  18   9   6     1355.88     1296.58    101.93 o 
  19   9   6     1118.49     1060.50    101.82 o 
  20   9   6      117.83      114.23    104.52 o 
  21   9   6        1.18      -17.11     94.63 o 
  22   9   6     2460.87     2414.41    111.68 o 
  23   9   6      115.76      115.34    102.13 o 
  24   9   6      834.15      850.52    116.46 o 
  25   9   6      433.09      363.49    113.40 o 
  26   9   6      425.71      423.61    120.90 o 
  27   9   6      471.88      333.75    158.96 o 
  28   9   6       38.84        0.24    118.41 o 
  29   9   6      253.04      206.27    122.96 o 
  30   9   6     1922.78     1969.22    158.20 o 
   5  10   6       22.08       50.67    153.35 o 
   6  10   6      724.67      732.37    180.95 o 
   7  10   6     1275.37     1179.06    173.96 o 
   9  10   6      209.10      155.61    164.00 o 
  10  10   6     2323.82     2394.81    172.94 o 
  11  10   6      759.65      684.12    161.69 o 
  12  10   6      247.16      192.43    170.42 o 
  13  10   6      525.25      479.97    184.49 o 
  14  10   6     1815.20     1530.11    184.58 o 
  15  10   6      393.64      344.75    185.62 o 
  16  10   6       64.94       37.52    180.57 o 
  17  10   6      744.00      645.97    106.93 o 
  18  10   6     1426.44     1314.16    115.54 o 
  19  10   6      175.08      186.25    131.96 o 
  20  10   6      943.59      870.67    118.18 o 
  21  10   6      779.58      752.59    120.95 o 
  22  10   6      816.70      765.82    120.27 o 
  23  10   6        7.19       18.28    141.16 o 
  24  10   6     2044.48     2108.55    125.86 o 
  25  10   6      335.20      251.17    123.47 o 
  26  10   6        7.11       24.17    123.58 o 
  27  10   6      102.31       93.68    169.25 o 
   1  11   6      881.17      683.79    190.93 o 
   2  11   6     1416.27     1361.61    190.78 o 
   3  11   6      338.23      290.35    187.52 o 
   4  11   6        7.36        0.42      1.47 o 
   5  11   6     1375.10     1331.04    197.67 o 
   6  11   6     1468.26     1504.89    181.42 o 
   7  11   6      402.66      260.40    187.48 o 
   8  11   6     6891.39     6779.61    217.68 o 
   9  11   6      569.43      545.39    184.21 o 
  11  11   6       39.70       62.69    173.14 o 
  12  11   6     2781.80     2716.03    201.40 o 
  13  11   6      557.19      713.69    206.06 o 
  14  11   6      137.93       70.60    190.03 o 
  15  11   6       72.84       37.76    196.82 o 
  16  11   6     1376.44     1410.96    222.21 o 
  17  11   6      133.85      119.66    208.67 o 
  18  11   6       39.50       24.64    215.67 o 
  19  11   6      424.92      337.15    232.99 o 
  20  11   6     3529.74     3740.06    230.30 o 
  21  11   6       48.26       42.29    211.20 o 
  22  11   6      533.02      415.46    164.56 o 
  23  11   6      359.28      321.37    168.46 o 
  24  11   6      118.20       47.83    164.33 o 
   0  12   6     2546.28     2506.90    219.17 o 
   1  12   6      291.42      423.45    151.26 o 
   2  12   6      416.46      320.18    154.31 o 
   3  12   6      420.35      281.55    149.32 o 
   4  12   6     3083.04     3271.78    209.74 o 
   5  12   6       36.85       21.78    208.97 o 
   6  12   6     1160.85     1250.58    225.92 o 
   7  12   6      862.79      807.28    219.82 o 
   8  12   6     1170.45     1229.31    208.37 o 
   9  12   6      189.18      238.21    201.11 o 
  11  12   6      614.59      515.67    212.63 o 
  12  12   6        5.56       14.43    200.94 o 
  13  12   6      431.21      403.73    216.93 o 
  14  12   6     2227.33     2140.06    219.63 o 
  15  12   6      256.48      333.94    215.11 o 
  16  12   6       27.70      -51.27    221.72 o 
  17  12   6      627.36      638.23    234.30 o 
  18  12   6      795.28      661.43    242.31 o 
  19  12   6       46.41      120.36    235.27 o 
  20  12   6      787.02      764.28    256.50 o 
   1  13   6      714.78      858.14    252.71 o 
   2  13   6     1821.19     1923.10    172.38 o 
   4  13   6     1906.30     2141.98    240.04 o 
   5  13   6      489.11      520.74    241.18 o 
   6  13   6      776.63      945.80    243.71 o 
   7  13   6       10.38      126.39    232.09 o 
   8  13   6      229.54      325.75    231.30 o 
   9  13   6      935.05     1119.57    249.29 o 
  12  13   6     2474.35     2512.20    242.09 o 
  15  13   6      103.88      -22.16    243.39 o 
  16  13   6     2666.03     2510.71    262.89 o 
   0  14   6     3387.68     3582.96    264.92 o 
   1  14   6       65.90      331.19    262.67 o 
   2  14   6       11.22     -121.19    257.29 o 
   3  14   6      204.01      503.72    267.49 o 
   4  14   6     1269.98     1404.24    278.78 o 
   6  14   6      290.34      171.45    266.74 o 
   7  14   6      460.75      341.54    279.37 o 
   8  14   6      832.24      711.38    265.06 o 
   1   0   7     2644.33     2602.02     58.59 o 
   2   0   7     2345.91     2373.17     55.89 o 
   3   0   7     3097.06     3158.70     62.11 o 
   4   0   7       13.37        2.32     53.69 o 
   5   0   7       31.56       52.64     46.79 o 
   6   0   7    15752.93    16140.71    240.42 o 
   7   0   7     1708.05     1730.85     51.10 o 
   8   0   7    11350.17    11900.47    143.07 o 
   9   0   7     8908.79     9147.85    145.55 o 
  10   0   7       22.39      104.58     54.40 o 
  11   0   7      188.77      210.58     56.16 o 
  12   0   7     8743.99     8763.03    107.91 o 
  13   0   7      569.38      511.56     60.45 o 
  14   0   7       41.01       51.12     60.03 o 
  15   0   7     2251.74     2253.95     68.51 o 
  16   0   7     4367.84     4115.61     91.71 o 
  17   0   7      708.58      568.63    107.08 o 
  18   0   7       27.33       31.05     93.97 o 
  19   0   7     5596.07     5275.84    167.26 o 
  20   0   7     5582.93     5366.27    172.31 o 
  21   0   7      740.76      678.01    140.87 o 
  22   0   7     3520.44     3383.31    142.99 o 
  23   0   7      560.62      386.14    153.06 o 
   0   1   7     5483.58     5539.40     77.53 o 
   1   1   7     3114.78     3137.08     43.75 o 
   2   1   7       48.36       86.91     31.06 o 
   3   1   7     6836.66     6948.13     61.95 o 
   4   1   7     9896.70    10050.91     90.48 o 
   5   1   7     2461.16     2442.81     40.09 o 
   6   1   7     5211.08     5197.35     58.60 o 
   7   1   7     3137.70     3203.98     42.32 o 
   8   1   7     1564.90     1667.49     37.80 o 
   9   1   7        0.94       62.31     36.12 o 
  10   1   7     5613.86     5711.99     54.41 o 
  11   1   7     1891.35     1923.35     43.18 o 
  12   1   7       13.61       39.22     40.20 o 
  13   1   7      301.55      296.15     44.86 o 
  14   1   7     6704.89     6786.58     64.45 o 
  15   1   7      274.91      292.51     47.29 o 
  16   1   7      646.81      663.63     54.98 o 
  17   1   7     1422.12     1375.94     59.82 o 
  18   1   7     3437.77     3360.59     70.25 o 
  19   1   7       16.00       33.37     69.76 o 
  20   1   7     2960.86     2819.50     87.54 o 
  21   1   7     1520.28     1491.10     91.94 o 
  22   1   7     1540.73     1504.22     97.92 o 
  23   1   7      586.19      503.11    147.56 o 
  24   1   7     3948.68     3722.51    155.97 o 
  25   1   7     1137.42     1081.19    174.77 o 
  27   1   7      754.94      736.24    193.82 o 
   1   2   7     1199.06     1240.62     33.14 o 
   2   2   7    11390.63    11642.10    118.97 o 
   3   2   7      152.88      170.12     31.77 o 
   4   2   7     6635.92     6711.17     69.63 o 
   5   2   7     8248.10     8391.54     76.77 o 
   6   2   7     1260.55     1272.62     36.79 o 
   7   2   7        3.82       19.83     16.58 o 
   8   2   7     2873.60     2919.18     43.33 o 
   9   2   7     1626.04     1665.30     37.10 o 
  10   2   7     1051.34     1012.36     42.94 o 
  11   2   7     6132.82     6243.23     59.26 o 
  12   2   7     7224.96     7244.35     66.33 o 
  13   2   7     3480.51     3554.61     54.69 o 
  14   2   7      511.83      495.05     47.73 o 
  15   2   7     3427.92     3357.08     53.61 o 
  16   2   7    13885.83    13930.61    136.97 o 
  17   2   7     2163.06     2196.43     80.41 o 
  18   2   7     5071.54     4926.96    115.98 o 
  19   2   7      915.84      967.00     93.71 o 
  20   2   7      774.10      687.60     98.02 o 
  21   2   7      219.97      170.48     95.88 o 
  22   2   7     1240.20     1141.39     96.03 o 
  23   2   7     2875.94     2727.22    146.18 o 
  24   2   7      577.92      553.28    110.40 o 
  25   2   7      161.14      161.08    111.94 o 
  26   2   7     1359.77     1433.95    123.05 o 
  27   2   7       68.53      101.03    122.26 o 
  28   2   7      188.99      164.85    131.49 o 
  29   2   7      717.60      824.06    196.89 o 
  30   2   7     2929.78     2844.11    215.22 o 
   0   3   7     7193.30     7310.20    164.55 o 
   1   3   7     2925.59     2903.40     36.80 o 
   2   3   7      649.03      665.56     34.93 o 
   3   3   7     1437.35     1453.48     34.19 o 
   4   3   7     6653.34     6760.47     63.53 o 
   5   3   7      306.33      293.92     35.85 o 
   6   3   7     3608.92     3606.85     41.30 o 
   7   3   7     2867.66     2915.86     37.56 o 
   8   3   7      861.67      902.02     36.25 o 
   9   3   7      252.22      243.24     38.11 o 
  10   3   7     2250.21     2256.31     42.17 o 
  11   3   7     4396.08     4345.41     53.32 o 
  12   3   7      348.08      343.38     44.86 o 
  13   3   7        9.57        3.30     55.71 o 
  14   3   7     9051.45     9198.12    185.28 o 
  15   3   7      194.03      203.19     70.19 o 
  16   3   7      704.77      731.08     80.23 o 
  17   3   7     2472.16     2455.36     85.15 o 
  18   3   7     3592.17     3574.28    100.58 o 
  19   3   7      624.69      592.03     88.69 o 
  20   3   7     3775.36     3670.75    104.89 o 
  21   3   7      957.30      991.11     92.52 o 
  22   3   7      867.78      834.92    102.57 o 
  23   3   7      160.41      152.51     93.84 o 
  24   3   7     2609.56     2630.99    101.99 o 
  25   3   7      613.18      606.84    118.83 o 
  26   3   7      553.90      495.31    114.72 o 
  27   3   7     1178.94     1153.76    130.37 o 
  28   3   7     3505.40     3335.97    131.09 o 
  29   3   7      821.67      786.11    135.86 o 
  30   3   7      215.25      159.31    140.76 o 
  31   3   7      755.58      752.06    150.43 o 
  32   3   7     2138.95     2099.26    194.71 o 
  33   3   7        4.70        5.40    157.35 o 
   1   4   7     1272.16     1297.16     38.88 o 
   2   4   7     2733.26     2729.97     41.92 o 
   3   4   7      735.42      749.52     40.66 o 
   4   4   7       73.71       82.37     40.10 o 
   5   4   7      181.85      194.59     41.38 o 
   6   4   7    10865.75    10893.62     77.60 o 
   7   4   7     2397.11     2380.91     42.80 o 
   8   4   7     8865.35     9052.45     63.47 o 
   9   4   7     7378.59     7368.47     69.67 o 
  10   4   7       41.36       28.70     40.09 o 
  11   4   7      114.90      124.60     47.20 o 
  12   4   7     7113.07     7023.04     86.08 o 
  13   4   7     1166.31     1126.33     55.18 o 
  14   4   7       60.58       50.06     66.24 o 
  15   4   7     2426.94     2403.49     81.65 o 
  16   4   7     3884.51     3864.86    105.64 o 
  17   4   7     1197.30     1141.70     85.21 o 
  18   4   7      126.57      149.01     84.86 o 
  19   4   7     3819.16     3781.67    241.76 o 
  20   4   7     4192.46     4077.04    113.93 o 
  21   4   7      702.10      617.16    102.60 o 
  22   4   7     2699.78     2733.56     97.84 o 
  23   4   7      420.69      422.68     93.18 o 
  24   4   7     1164.11     1080.47    104.81 o 
  25   4   7      286.34      249.17    109.20 o 
  26   4   7     3715.71     3595.21    136.61 o 
  27   4   7     1043.75      992.88    123.84 o 
  28   4   7      357.88      242.31    177.09 o 
  29   4   7      369.52      239.77    130.63 o 
  30   4   7      664.47      634.32    137.74 o 
  31   4   7      148.20       73.90    134.84 o 
  32   4   7      150.13      130.93    147.37 o 
  33   4   7      298.09      199.83    143.90 o 
  34   4   7      875.46      974.64    232.25 o 
  35   4   7      140.15       18.62    171.64 o 
   0   5   7     3135.28     3129.16     67.06 o 
   1   5   7     1161.56     1188.85     46.79 o 
   2   5   7       80.91      109.07     44.00 o 
   3   5   7     8891.98     9145.15     74.37 o 
   4   5   7     8882.27     9113.63     72.57 o 
   5   5   7     2536.10     2516.53     44.59 o 
   6   5   7     4027.12     4139.58     51.46 o 
   7   5   7     2493.86     2485.32     48.39 o 
   8   5   7     2019.65     2067.18     52.60 o 
   9   5   7       20.79       31.01     48.84 o 
  10   5   7     6900.28     6989.46     76.20 o 
  11   5   7      611.18      617.35     58.06 o 
  12   5   7      308.15      321.00     66.32 o 
  13   5   7     1115.89     1100.78     69.82 o 
  14   5   7     3079.15     3191.01     81.44 o 
  15   5   7      685.37      713.82     76.60 o 
  16   5   7      390.64      362.54     74.25 o 
  17   5   7      467.20      442.93     83.85 o 
  18   5   7     2374.50     2405.72     93.27 o 
  19   5   7      345.52      279.59     90.55 o 
  20   5   7     1553.88     1451.34     99.44 o 
  21   5   7     1397.32     1321.45     97.32 o 
  22   5   7     1783.93     1652.06     99.44 o 
  23   5   7      605.05      605.32     98.43 o 
  24   5   7     4030.03     3756.28    165.96 o 
  25   5   7     1041.35      969.01    118.99 o 
  26   5   7        6.96       30.52     99.54 o 
  27   5   7      277.34      183.77    117.25 o 
  28   5   7     2263.01     2120.28    128.28 o 
  29   5   7      213.99      134.92    118.68 o 
  30   5   7      171.72      180.63    182.59 o 
  31   5   7     1228.91     1164.98    144.02 o 
  32   5   7     1067.10     1104.28    145.71 o 
  33   5   7      145.50       35.39    141.28 o 
  34   5   7      142.31      116.64    163.40 o 
   1   6   7     1328.84     1389.01     59.60 o 
   2   6   7     5841.05     5978.71     96.74 o 
   3   6   7      144.36      195.53     59.11 o 
   4   6   7     3046.01     3130.73     78.52 o 
   5   6   7     3343.91     3392.13     60.42 o 
   6   6   7     1501.15     1582.46     59.01 o 
   7   6   7       93.27       82.55     59.11 o 
   8   6   7     2176.07     2200.90     83.32 o 
   9   6   7     1130.48     1074.27     65.51 o 
  10   6   7      696.10      685.04     70.61 o 
  11   6   7     1425.61     1412.59     90.62 o 
  12   6   7     4943.87     5059.59    140.42 o 
  13   6   7     1334.57     1307.39     84.57 o 
  14   6   7      306.64      373.46     85.47 o 
  15   6   7     1698.30     1601.23     91.22 o 
  16   6   7     8239.92     7997.57    157.29 o 
  17   6   7      702.08      705.31     95.73 o 
  18   6   7     2253.42     2190.51     97.11 o 
  19   6   7     1237.38     1196.09     98.82 o 
  20   6   7      941.65      925.66    104.24 o 
  21   6   7      100.52       70.29     94.58 o 
  22   6   7     1206.47     1273.74    103.38 o 
  23   6   7     2055.18     1842.80    110.90 o 
  24   6   7      483.98      397.06    110.92 o 
  25   6   7        4.46      -62.19    103.46 o 
  26   6   7     1341.44     1242.88    121.14 o 
  27   6   7      367.54      341.02    127.96 o 
  28   6   7       32.92       19.09    123.52 o 
  29   6   7      535.31      321.30    205.05 o 
  30   6   7     1955.21     2109.25    181.06 o 
  31   6   7      156.49       88.50    133.49 o 
  32   6   7      547.62      388.60    149.60 o 
  33   6   7      337.73      234.73    158.35 o 
   0   7   7     6501.27     7027.16    194.40 o 
   1   7   7     4064.09     4379.36    108.84 o 
   2   7   7     1044.78     1079.90    183.56 o 
   3   7   7      477.53      503.94    107.60 o 
   4   7   7     3311.08     3587.06    102.75 o 
   5   7   7      420.86      422.01    133.41 o 
   6   7   7     2033.04     1957.38    140.12 o 
   7   7   7     1754.56     1845.78    119.30 o 
   8   7   7      447.18      488.02    109.00 o 
   9   7   7        4.32       51.28     93.13 o 
  10   7   7      815.22      731.59    101.46 o 
  11   7   7     2723.79     2649.84     98.78 o 
  12   7   7      808.06      774.83    100.12 o 
  13   7   7      218.68      224.00     92.66 o 
  14   7   7     6986.49     6896.73    284.73 o 
  15   7   7       32.00       38.64     88.86 o 
  16   7   7      502.75      552.02     99.06 o 
  17   7   7     2068.09     2118.65    104.70 o 
  18   7   7     2428.88     2483.53    100.21 o 
  19   7   7      404.66      384.12    103.44 o 
  20   7   7     2828.06     2818.03    106.54 o 
  21   7   7      714.72      714.99    109.92 o 
  22   7   7      294.81      278.05    102.34 o 
  23   7   7      174.23      197.04    106.70 o 
  24   7   7     1290.03     1218.97    128.79 o 
  25   7   7      574.71      579.47    124.14 o 
  26   7   7      510.49      384.35    129.73 o 
  27   7   7     1158.97     1149.24    170.92 o 
  28   7   7     2585.78     2540.35    136.38 o 
  29   7   7     1020.86      973.23    213.64 o 
  30   7   7      153.88      138.47    142.30 o 
  31   7   7      365.28      299.29    149.07 o 
   2   8   7     2664.08     2872.95    155.38 o 
   3   8   7       69.86       88.53    144.68 o 
   4   8   7      381.28      388.90    153.95 o 
   5   8   7      905.95     1059.85    139.59 o 
   6   8   7     3962.56     4059.91    152.87 o 
   7   8   7      829.93      882.61    155.44 o 
   8   8   7     4549.36     4497.26    162.15 o 
   9   8   7     3073.66     3102.15    138.59 o 
  10   8   7      118.08      150.16    136.67 o 
  11   8   7      795.50      709.78    114.98 o 
  12   8   7     4144.22     4151.97    115.88 o 
  13   8   7     1001.52      949.47    155.23 o 
  14   8   7       32.31       63.02     96.67 o 
  15   8   7     1693.37     1783.72    112.16 o 
  16   8   7     2863.49     2917.68    113.14 o 
  17   8   7      819.64      837.31    118.70 o 
  18   8   7      396.13      391.65    115.37 o 
  19   8   7     1508.51     1431.33    119.10 o 
  20   8   7     1848.39     1831.16    110.37 o 
  21   8   7      122.76      117.47    114.62 o 
  22   8   7     1274.07     1308.01    130.61 o 
  23   8   7      494.57      464.64    126.87 o 
  24   8   7      545.08      553.78    140.40 o 
  25   8   7       59.18       74.17    126.27 o 
  26   8   7     1918.24     1996.49    134.86 o 
  27   8   7      318.98      159.69    137.56 o 
  28   8   7       75.13       59.84    197.83 o 
  29   8   7      248.78      173.65    144.87 o 
  30   8   7      655.91      573.44    164.56 o 
   7   9   7     1447.96     1442.42    171.78 o 
   8   9   7     1534.57     1459.28    170.08 o 
   9   9   7       24.48       29.40    163.47 o 
  10   9   7     4294.14     4369.36    165.90 o 
  11   9   7      516.13      428.60    163.00 o 
  12   9   7      247.93      160.98    152.12 o 
  13   9   7     1193.89     1093.32    174.12 o 
  14   9   7     1336.15     1367.19    134.05 o 
  15   9   7     1142.50     1161.20    138.81 o 
  16   9   7      157.52      132.92    125.42 o 
  17   9   7      174.65      174.09    120.72 o 
  18   9   7     1396.31     1508.54    200.13 o 
  19   9   7       62.37       24.96    123.68 o 
  20   9   7      714.95      664.42    129.95 o 
  21   9   7      745.23      707.01    135.65 o 
  22   9   7     1367.25     1428.57    129.33 o 
  23   9   7      169.51      107.44    130.62 o 
  24   9   7     2735.96     2669.38    142.44 o 
  25   9   7      447.16      358.43    141.56 o 
  26   9   7        0.39      -32.14    129.34 o 
  27   9   7       98.16      117.48    193.26 o 
  28   9   7     1312.41     1188.63    169.14 o 
  13  10   7      854.23      761.59    204.86 o 
  14  10   7       61.20      -15.43    190.94 o 
  15  10   7      868.16      802.52    199.29 o 
  16  10   7     3296.50     3352.35    181.32 o 
  17  10   7      513.94      653.63    208.95 o 
  18  10   7      584.97      616.88    147.92 o 
  19  10   7     1080.20     1102.59    190.18 o 
  20  10   7      966.82     1010.83    152.79 o 
  21  10   7       41.69      -96.38    211.11 o 
  22  10   7      993.38      875.36    158.83 o 
  23  10   7      653.42      556.72    230.26 o 
  24  10   7      362.34      393.70    153.96 o 
  25  10   7       13.02       34.39    155.70 o 
  21  11   7      419.66      186.18    261.63 o 
  22  11   7      112.06       71.59    267.00 o 
   0   0   8     3650.29     3673.43     77.94 o 
   1   0   8      220.43      230.37     44.56 o 
   2   0   8     6416.50     6457.30     66.15 o 
   3   0   8     2270.32     2187.36     48.43 o 
   4   0   8     6700.17     6721.79     91.63 o 
   5   0   8      251.92      233.60     48.98 o 
   6   0   8     2248.01     2201.19     49.49 o 
   7   0   8     2856.96     2869.77     57.97 o 
   8   0   8      129.89      149.32     58.60 o 
   9   0   8       13.40       17.36     57.83 o 
  10   0   8      584.42      741.11     75.13 o 
  11   0   8     1561.63     1595.29     66.97 o 
  12   0   8      300.04      351.38     69.05 o 
  13   0   8     2393.59     2444.61    157.08 o 
  14   0   8    16670.56    17103.04    585.42 o 
  15   0   8     2599.14     2658.64    131.14 o 
  16   0   8      170.03      181.08    118.88 o 
  17   0   8     1303.69     1208.56    129.94 o 
  18   0   8     1980.22     1687.63    128.23 o 
  19   0   8       15.63       69.40    128.81 o 
  20   0   8     5471.64     5479.19    190.15 o 
  21   0   8     3399.84     3294.08    155.10 o 
  22   0   8      359.45      313.69    156.34 o 
  23   0   8       24.83        4.72    160.10 o 
  24   0   8     1128.61     1228.14    186.65 o 
   1   1   8     2538.23     2526.88     34.14 o 
   2   1   8    13701.62    13812.78     69.97 o 
   3   1   8      540.24      522.89     33.31 o 
   4   1   8      686.39      665.88     33.26 o 
   5   1   8     3907.23     3959.35     45.13 o 
   6   1   8     8249.13     8329.08     86.31 o 
   7   1   8      165.53      152.94     37.99 o 
   8   1   8     2003.41     2079.29     45.53 o 
   9   1   8     3505.93     3572.21     52.62 o 
  10   1   8     2348.02     2343.68     49.48 o 
  11   1   8      854.55      925.90     48.92 o 
  12   1   8     1791.28     1823.78     54.14 o 
  13   1   8     1916.65     1948.88     60.79 o 
  14   1   8      223.90      266.16     65.97 o 
  15   1   8     1958.22     1951.77     72.62 o 
  16   1   8     3037.68     3005.99     82.30 o 
  17   1   8      109.89       92.87     78.89 o 
  18   1   8     1124.95     1117.48     83.23 o 
  19   1   8     2483.02     2278.42    110.13 o 
  20   1   8      428.66      446.13     87.55 o 
  21   1   8       74.61       80.10     95.81 o 
  22   1   8     1883.98     1717.76    153.49 o 
  23   1   8     1612.52     1459.33    146.16 o 
  24   1   8      261.88      233.19    159.68 o 
  25   1   8      464.63      359.66    189.87 o 
  26   1   8     2341.63     2541.52    205.23 o 
  27   1   8     1028.81      908.22    222.57 o 
   0   2   8      657.52      663.42     50.15 o 
   1   2   8     3690.60     3743.04     40.22 o 
   2   2   8     1163.71     1145.92     35.36 o 
   3   2   8     1742.68     1778.68     35.94 o 
   4   2   8     3007.39     3027.16     42.03 o 
   5   2   8      128.80      180.04     36.87 o 
   6   2   8     5546.55     5630.78     54.54 o 
   7   2   8     4725.60     4764.10     47.59 o 
   8   2   8     1180.93     1186.81     41.33 o 
   9   2   8      491.49      568.07     45.35 o 
  10   2   8    14678.46    14840.50    182.44 o 
  11   2   8     3374.42     3264.73     58.10 o 
  12   2   8       27.91       38.48     42.52 o 
  13   2   8     1083.14     1010.81     66.59 o 
  14   2   8     1957.80     1986.95     71.36 o 
  15   2   8      222.15      299.82     74.72 o 
  16   2   8      675.83      582.57     79.06 o 
  17   2   8     3837.12     3730.72     88.36 o 
  18   2   8     5965.45     6021.28    264.78 o 
  19   2   8       48.72      101.89     87.92 o 
  20   2   8      108.77      121.31     97.57 o 
  21   2   8     1777.18     1793.49    113.01 o 
  22   2   8     3106.19     2986.52    113.08 o 
  23   2   8       97.68       21.67    113.47 o 
  24   2   8     3070.07     2821.97    171.40 o 
  25   2   8      959.83      886.99    132.94 o 
  26   2   8       44.68       34.77    113.07 o 
  27   2   8      850.34      755.22    190.30 o 
  28   2   8     1894.87     1601.18    221.32 o 
  29   2   8      616.29      582.69    218.25 o 
  30   2   8       74.69      174.14    223.43 o 
   1   3   8     1497.95     1494.47     41.02 o 
   2   3   8     5958.59     5956.92     72.81 o 
   3   3   8      159.54      170.43     38.08 o 
   4   3   8      906.14      859.34     41.58 o 
   5   3   8     3699.72     3687.62     46.97 o 
   6   3   8    11914.57    12206.08     84.02 o 
   7   3   8       19.45       64.88     42.29 o 
   8   3   8     3008.57     2994.30     47.07 o 
   9   3   8     1816.62     1850.79     49.05 o 
  10   3   8      478.94      465.78     53.41 o 
  11   3   8      655.34      588.16     56.88 o 
  12   3   8     4232.79     4391.85     96.22 o 
  13   3   8     2623.50     2593.74     75.52 o 
  14   3   8      149.70      165.07     76.36 o 
  15   3   8     1427.45     1313.18     98.43 o 
  16   3   8     2753.72     2827.34     95.79 o 
  17   3   8      407.51      400.61     95.78 o 
  18   3   8       33.83       22.79     84.22 o 
  19   3   8     1814.57     1756.85    105.19 o 
  20   3   8      635.33      647.25    107.59 o 
  21   3   8       14.67       33.51     94.16 o 
  22   3   8     2436.16     2345.28    104.50 o 
  23   3   8     2176.90     2021.19    114.82 o 
  24   3   8      595.79      533.51    117.16 o 
  25   3   8      244.35      251.56    168.54 o 
  26   3   8     1675.54     1523.06    138.23 o 
  27   3   8      938.94      926.04    140.48 o 
  28   3   8      541.46      420.24    140.51 o 
  29   3   8      568.60      592.10    152.84 o 
  30   3   8      988.92      970.27    161.98 o 
  31   3   8      178.99      190.17    224.07 o 
  32   3   8      410.90      394.63    246.96 o 
  33   3   8      990.79      540.12    269.15 o 
   0   4   8     1747.63     1745.20     61.19 o 
   1   4   8      396.69      440.78     43.46 o 
   2   4   8     4412.15     4421.49     64.25 o 
   3   4   8     2124.08     2144.83     48.89 o 
   4   4   8     3446.05     3509.14     52.78 o 
   5   4   8      115.61      132.75     47.73 o 
   6   4   8     3042.71     3037.65     56.21 o 
   7   4   8     2717.11     2703.48     50.89 o 
   8   4   8       49.60       58.69     52.78 o 
   9   4   8        7.01      -17.50     57.18 o 
  10   4   8     1744.28     1705.53     64.50 o 
  11   4   8     1554.50     1549.80     70.01 o 
  12   4   8      228.42      156.28     70.86 o 
  13   4   8     1867.70     1907.48     73.26 o 
  14   4   8    14154.51    14411.60    228.16 o 
  15   4   8     1759.48     1833.91     88.59 o 
  16   4   8       81.17       23.48     41.52 o 
  17   4   8     1289.18     1228.51     80.38 o 
  18   4   8     2463.64     2460.35    170.27 o 
  19   4   8        8.72      -20.16     89.03 o 
  20   4   8     3135.29     3097.17    109.16 o 
  21   4   8     2494.33     2531.20    110.92 o 
  22   4   8      470.82      509.28    105.25 o 
  23   4   8       33.83       25.82    102.83 o 
  24   4   8      711.75      632.99    117.14 o 
  25   4   8     1822.21     1661.88    128.73 o 
  26   4   8      817.34      743.87    129.57 o 
  27   4   8      463.29      312.77    134.19 o 
  28   4   8     1068.89      955.63    142.65 o 
  29   4   8      237.22      273.84    137.58 o 
  30   4   8      391.99      304.93    152.38 o 
  31   4   8      771.45      604.05    157.27 o 
  32   4   8     1741.18     1730.18    256.45 o 
   1   5   8     2447.68     2571.22    124.50 o 
   2   5   8    13288.57    13802.98    125.70 o 
   3   5   8      776.07      784.91     69.53 o 
   4   5   8      600.36      566.99     67.02 o 
   5   5   8     2715.52     2767.23    128.02 o 
   6   5   8     2435.40     2462.18     73.57 o 
   7   5   8      505.66      464.70     67.30 o 
   8   5   8     1438.69     1433.37     77.47 o 
   9   5   8     3928.08     4037.04     88.33 o 
  10   5   8     3522.98     3480.68     83.32 o 
  11   5   8      655.87      631.08     75.38 o 
  12   5   8      745.36      743.50     79.79 o 
  13   5   8     1011.38      988.37     83.30 o 
  14   5   8      247.04      241.00     75.48 o 
  15   5   8     1694.51     1650.52     81.28 o 
  16   5   8     3014.86     3096.63    140.46 o 
  17   5   8       15.58        4.41     82.02 o 
  18   5   8     2189.03     2111.81    123.97 o 
  19   5   8     2189.95     2152.29     95.21 o 
  20   5   8      334.44      328.91    102.37 o 
  21   5   8      109.26      129.69     99.27 o 
  22   5   8      763.51      587.70    117.28 o 
  23   5   8      826.32      837.08    137.12 o 
  24   5   8       46.06        5.77    110.67 o 
  25   5   8      540.71      494.00    126.00 o 
  26   5   8     1978.20     1998.33    141.04 o 
  27   5   8      805.78      825.81    142.64 o 
  28   5   8        8.73       22.00    129.46 o 
  29   5   8      285.81      187.41    217.85 o 
  30   5   8     2055.68     1957.09    164.55 o 
  31   5   8      128.76      124.96    148.59 o 
  32   5   8      377.25      410.58    160.80 o 
   0   6   8     1478.36     1580.55    134.94 o 
   1   6   8     1553.28     1535.71     91.96 o 
   2   6   8      240.46      215.38     93.62 o 
   3   6   8     1137.76     1197.41     93.93 o 
   4   6   8     3410.19     3429.27     99.37 o 
   5   6   8        2.10       29.35     74.06 o 
   6   6   8     2280.93     2244.87    101.32 o 
   7   6   8     2664.82     2586.14     95.90 o 
   8   6   8     1116.59     1058.01     86.25 o 
   9   6   8      139.16      136.01     80.87 o 
  10   6   8     5911.68     5984.68    109.83 o 
  11   6   8     1886.89     1900.43    106.70 o 
  12   6   8        7.68      -50.91     76.03 o 
  13   6   8      812.34      832.67     85.19 o 
  14   6   8     1677.92     1696.49    116.47 o 
  15   6   8      422.09      427.72     96.93 o 
  16   6   8      561.88      543.01    109.74 o 
  17   6   8     2150.03     2188.97    104.32 o 
  18   6   8     3018.00     2932.58    168.31 o 
  19   6   8       62.74       60.47     97.60 o 
  20   6   8      540.98      515.96    110.47 o 
  21   6   8     1612.33     1639.18    116.37 o 
  22   6   8     1716.14     1649.26    115.52 o 
  23   6   8       47.26      104.72    113.46 o 
  24   6   8     2615.28     2706.74    180.59 o 
  25   6   8     1035.28      958.37    136.70 o 
  26   6   8        7.66      -10.63    125.91 o 
  27   6   8      528.06      500.95    143.57 o 
  28   6   8     1629.86     1639.48    153.18 o 
  29   6   8      401.28      243.31    151.25 o 
  30   6   8       58.38       80.78    154.17 o 
  31   6   8      299.80      213.11    159.38 o 
   1   7   8      840.48      881.45    107.63 o 
   2   7   8     3882.42     4019.83    165.83 o 
   3   7   8       67.56       27.42     99.23 o 
   4   7   8      267.83      264.85    102.95 o 
   5   7   8     2546.98     2719.88    203.05 o 
   6   7   8    12006.22    12830.32    216.74 o 
   7   7   8      125.19      159.96    107.66 o 
   8   7   8     1279.23     1269.20    174.91 o 
   9   7   8      776.41      754.92    108.19 o 
  10   7   8       73.65       36.16    101.75 o 
  11   7   8      443.36      442.03    107.22 o 
  12   7   8     2536.30     2707.54    106.85 o 
  13   7   8     1887.20     1939.90    114.82 o 
  14   7   8        5.60      -41.72    100.81 o 
  15   7   8      903.63      838.39    118.40 o 
  16   7   8      902.44      906.61    116.86 o 
  17   7   8      406.95      406.59    117.60 o 
  18   7   8        7.46      -10.87    102.69 o 
  19   7   8     1137.72     1195.54    122.60 o 
  20   7   8      407.62      405.95    114.89 o 
  21   7   8        0.12       15.68    117.21 o 
  22   7   8     2876.20     2734.12    122.24 o 
  23   7   8     1814.57     1769.99    163.04 o 
  24   7   8      622.63      742.75    139.24 o 
  25   7   8       97.98       21.90    178.17 o 
  26   7   8     1514.42     1455.68    152.78 o 
  27   7   8      630.07      543.36    152.15 o 
  28   7   8      523.75      527.85    153.29 o 
  29   7   8      445.39      372.72    156.28 o 
   0   8   8     1029.00     1173.57    181.99 o 
   1   8   8      738.57      732.14    129.03 o 
   2   8   8     1028.17     1151.00    165.73 o 
   3   8   8     1478.25     1433.48    162.01 o 
   4   8   8     1472.55     1414.64    168.28 o 
   5   8   8       11.67      -40.46    149.53 o 
   6   8   8     2252.48     2355.26    139.53 o 
   7   8   8     1962.31     1976.31    161.61 o 
   8   8   8       85.24      236.10    143.15 o 
   9   8   8       86.83       67.44    143.70 o 
  10   8   8     2415.35     2407.90    154.50 o 
  11   8   8     1221.44     1186.99    129.42 o 
  12   8   8      100.01       53.11    113.50 o 
  13   8   8      949.02      965.44    127.99 o 
  14   8   8     5942.84     6017.52    364.50 o 
  15   8   8      558.76      589.74    126.56 o 
  16   8   8       98.31      113.91    115.58 o 
  17   8   8     1208.27     1249.56    151.48 o 
  18   8   8     2106.22     2045.71    167.19 o 
  19   8   8        2.32        0.23    114.23 o 
  20   8   8     1103.51     1139.90    125.02 o 
  21   8   8     1219.70     1166.27    132.61 o 
  22   8   8      537.84      509.15    142.52 o 
  23   8   8       39.51      -25.14    135.90 o 
  24   8   8      580.57      545.86    148.00 o 
  25   8   8      808.42      800.20    155.59 o 
  26   8   8      197.47      195.77    142.94 o 
  27   8   8      352.42      311.31    146.74 o 
   5   9   8     1329.97     1084.32    195.16 o 
   6   9   8      326.21      379.92    178.34 o 
   7   9   8      270.64      200.14    176.37 o 
   8   9   8     1358.91     1298.95    186.69 o 
   9   9   8     2366.78     2329.92    178.26 o 
  10   9   8     2204.27     2214.35    185.47 o 
  11   9   8      270.90      362.49    172.79 o 
  12   9   8      821.54      868.27    185.54 o 
  13   9   8      584.82      546.40    179.69 o 
  14   9   8      226.86      334.23    176.28 o 
  15   9   8      906.01      966.67    183.11 o 
  16   9   8     2722.19     2793.90    149.78 o 
  17   9   8       21.05       49.75    130.56 o 
  18   9   8     1220.84     1178.63    142.28 o 
  19   9   8     1237.62     1193.61    144.97 o 
  20   9   8      346.59      364.48    200.48 o 
  21   9   8       65.53       28.39    200.50 o 
  22   9   8      179.76      137.10    145.78 o 
  23   9   8      447.88      365.72    141.65 o 
  24   9   8        8.22      -22.15    152.93 o 
  25   9   8      358.71      419.88    160.35 o 
  11  10   8      811.64      987.57    221.13 o 
  12  10   8        1.83       71.43    213.07 o 
  13  10   8      492.08      586.88    210.72 o 
  14  10   8     2507.12     2408.12    222.21 o 
  15  10   8      547.45      549.17    225.78 o 
  16  10   8      132.43      158.82    213.06 o 
  17  10   8      755.73      888.38    209.52 o 
  18  10   8     1527.11     1508.81    222.12 o 
  19  10   8       53.88       69.95    175.55 o 
  20  10   8      482.30      452.82    165.89 o 
  21  10   8     1046.48      954.48    232.52 o 
  22  10   8      700.17      692.15    176.32 o 
   1   0   9     2326.02     2349.02     52.86 o 
   2   0   9     4132.42     4136.23     73.50 o 
   3   0   9      654.01      620.86     64.61 o 
   4   0   9       13.47       34.30     48.56 o 
   5   0   9     5108.02     5172.77    103.44 o 
   6   0   9     3973.37     3878.03     90.81 o 
   7   0   9      708.60      670.86     69.00 o 
   8   0   9     9868.10     9728.47    238.98 o 
   9   0   9     1693.98     1678.99     72.18 o 
  10   0   9      822.68      853.22    104.88 o 
  11   0   9      268.75      245.38    104.54 o 
  12   0   9     3720.61     4018.69    145.38 o 
  13   0   9     3148.39     3218.32    150.73 o 
  14   0   9      628.59      484.64    133.52 o 
  15   0   9     1179.72     1023.94    139.85 o 
  16   0   9      572.56      460.81    137.41 o 
  17   0   9      849.45      826.20    159.22 o 
  18   0   9       96.81      126.14    139.13 o 
  19   0   9      719.76      562.31    164.56 o 
  20   0   9     4576.68     4384.57    183.03 o 
  21   0   9       78.57      137.82    164.16 o 
  22   0   9      858.70      749.96    188.72 o 
  23   0   9     2484.06     2404.00    197.34 o 
  24   0   9       45.10      101.25    192.90 o 
   0   1   9     3885.16     3833.42     65.89 o 
   1   1   9      841.09      789.40     40.55 o 
   2   1   9      334.39      349.69     43.00 o 
   3   1   9     3108.38     3098.11     48.80 o 
   4   1   9     3801.36     3737.61     48.03 o 
   5   1   9        2.16       29.95     33.25 o 
   6   1   9     1067.22     1023.47     55.18 o 
   7   1   9     3227.86     3152.41     71.95 o 
   8   1   9     2600.02     2527.33     57.11 o 
   9   1   9      839.53      844.51     68.41 o 
  10   1   9     2418.94     2370.15     67.15 o 
  11   1   9     3975.37     4050.91     78.94 o 
  12   1   9        2.63       42.84     72.87 o 
  13   1   9     1672.93     1711.64     82.41 o 
  14   1   9     3314.79     3341.09     88.84 o 
  15   1   9     1522.22     1539.35     83.15 o 
  16   1   9       36.66       66.34     79.62 o 
  17   1   9     2462.64     2423.86     89.99 o 
  18   1   9     1167.55     1182.51     99.61 o 
  19   1   9      480.55      477.22    113.99 o 
  20   1   9     1403.87     1358.41    129.15 o 
  21   1   9     1370.97     1156.30    174.59 o 
  22   1   9      794.84      800.46    169.90 o 
  23   1   9        1.54       18.54    159.83 o 
  24   1   9     2337.25     2394.71    180.50 o 
  25   1   9      888.80      860.51    216.45 o 
  26   1   9       10.75       47.40    217.63 o 
   1   2   9     5124.97     5060.03     66.35 o 
   2   2   9     4201.74     4276.61     62.28 o 
   3   2   9     3685.45     3622.99     72.32 o 
   4   2   9     6105.21     5944.67     67.54 o 
   5   2   9     3278.16     3283.22     54.31 o 
   6   2   9     1891.97     1750.23     51.32 o 
   7   2   9       14.56        8.79     44.37 o 
   8   2   9       39.59       27.45     58.78 o 
   9   2   9     4615.87     4688.39     84.20 o 
  10   2   9      355.27      323.59     65.18 o 
  11   2   9       11.21       52.82     59.87 o 
  12   2   9     5539.19     5411.49     97.04 o 
  13   2   9      652.13      707.09     67.96 o 
  14   2   9      516.33      534.46     69.89 o 
  15   2   9     1272.99     1247.13     84.46 o 
  16   2   9     5235.55     4966.86    105.73 o 
  17   2   9        7.03       28.06     84.92 o 
  18   2   9      770.85      760.08     98.61 o 
  19   2   9     1395.53     1280.15    115.92 o 
  20   2   9      192.25      146.26    104.54 o 
  21   2   9        2.16       -7.88    105.58 o 
  22   2   9     1702.02     1653.20    130.43 o 
  23   2   9     1060.49     1013.99    127.94 o 
  24   2   9      760.16      896.07    142.22 o 
  25   2   9     1004.40      912.41    216.04 o 
  26   2   9      319.30      531.95    212.75 o 
  27   2   9      744.95      580.96    222.12 o 
  28   2   9       60.52       93.15    230.35 o 
  29   2   9      781.73      725.98    265.76 o 
  30   2   9     1835.25     1774.97    274.61 o 
   0   3   9     8992.97     8723.31    173.71 o 
   1   3   9      692.30      680.06     64.70 o 
   2   3   9      347.09      373.18     64.06 o 
   3   3   9     3334.48     3230.22     70.58 o 
   4   3   9     1943.73     1842.18     57.62 o 
   5   3   9      496.79      495.85     64.92 o 
   6   3   9     1674.59     1608.02     57.32 o 
   7   3   9     2374.87     2436.34     63.55 o 
   8   3   9     1554.87     1522.12     66.02 o 
   9   3   9       93.31       88.51     62.12 o 
  10   3   9     2048.48     1895.16     63.99 o 
  11   3   9     2330.63     2213.05     73.17 o 
  12   3   9      570.76      525.24     72.14 o 
  13   3   9     1305.53     1272.97     70.10 o 
  14   3   9     2988.85     3022.23    115.81 o 
  15   3   9     1405.50     1331.40     76.13 o 
  16   3   9      586.60      507.86     81.09 o 
  17   3   9     1563.18     1619.16     88.84 o 
  18   3   9     1662.67     1674.31     91.50 o 
  19   3   9      173.54       89.64     97.95 o 
  20   3   9     1437.23     1370.12    110.87 o 
  21   3   9     1918.14     1988.12    135.33 o 
  22   3   9      197.82      220.70    163.62 o 
  23   3   9       16.06      -29.68    121.68 o 
  24   3   9     1227.06     1269.25    130.21 o 
  25   3   9     1527.51     1424.73    141.67 o 
  26   3   9        5.01       -2.17    166.10 o 
  27   3   9      445.86      438.05    160.90 o 
  28   3   9     1685.14     1538.86    253.74 o 
  29   3   9      183.08      214.17    235.93 o 
  30   3   9       89.01      152.62    248.49 o 
  31   3   9      651.57      834.31    276.86 o 
   1   4   9     2894.72     2898.73     72.11 o 
   2   4   9     3146.18     3296.74     83.13 o 
   3   4   9     1357.29     1420.80     74.34 o 
   4   4   9       22.57       42.46     69.70 o 
   5   4   9     4530.72     4372.78     81.05 o 
   6   4   9     3204.34     3068.64     69.84 o 
   7   4   9      959.92      971.97     67.46 o 
   8   4   9     6629.02     6540.52    100.61 o 
   9   4   9     1376.13     1387.14     69.46 o 
  10   4   9      635.44      577.33     74.26 o 
  11   4   9       80.90       77.28     65.52 o 
  12   4   9     3295.17     3308.68    176.16 o 
  13   4   9     1658.33     1706.20     92.30 o 
  14   4   9      321.01      267.79     77.75 o 
  15   4   9      863.80      804.08     84.30 o 
  16   4   9      705.86      692.49     87.90 o 
  17   4   9      253.81      237.62     82.58 o 
  18   4   9       76.61       91.90     80.51 o 
  19   4   9      738.34      734.98     98.24 o 
  20   4   9     3212.83     3309.80    192.20 o 
  21   4   9      177.25      197.17     96.30 o 
  22   4   9      806.76      778.96    108.31 o 
  23   4   9     2244.47     2305.44    147.62 o 
  24   4   9       74.28      131.68    132.05 o 
  25   4   9      320.92      277.18    119.71 o 
  26   4   9     2172.52     2132.88    127.14 o 
  27   4   9      391.53      400.04    149.25 o 
  28   4   9       78.18        9.32    211.23 o 
  29   4   9     1009.56      910.12    172.49 o 
  30   4   9      282.82      213.69    179.34 o 
   0   5   9      709.74      579.73    132.91 o 
   1   5   9     1092.54     1165.27    104.59 o 
   2   5   9      203.93      230.06     73.20 o 
   3   5   9     2134.62     2174.77     77.28 o 
   4   5   9     4410.13     4399.89    115.46 o 
   5   5   9       62.70       77.50     73.57 o 
   6   5   9      495.31      493.50     71.49 o 
   7   5   9     2791.93     2833.37     97.45 o 
   8   5   9     2659.95     2680.73     71.14 o 
   9   5   9     1021.04      999.18     84.42 o 
  10   5   9     2150.69     2130.72     80.84 o 
  11   5   9     3519.49     3497.58    168.68 o 
  12   5   9      262.04      292.28     80.11 o 
  13   5   9     1148.22     1216.02     90.70 o 
  14   5   9     2543.35     2362.46    109.40 o 
  15   5   9      815.76      810.48     90.52 o 
  16   5   9       97.69      107.29     93.36 o 
  17   5   9     2514.48     2546.48     93.18 o 
  18   5   9      597.04      565.91     97.39 o 
  19   5   9      417.57      399.98     97.81 o 
  20   5   9      935.70      989.28    118.03 o 
  21   5   9      870.25      850.51    111.51 o 
  22   5   9     1228.83     1228.94    133.92 o 
  23   5   9        1.30        0.88    165.25 o 
  24   5   9     2695.27     2696.56    133.03 o 
  25   5   9      500.91      489.05    150.12 o 
  26   5   9        8.33      -46.25    145.30 o 
  27   5   9      379.34      340.12    153.53 o 
  28   5   9      681.35      461.09    162.18 o 
  29   5   9      174.05      146.33    163.35 o 
   1   6   9     2253.13     2325.97    102.88 o 
   2   6   9     3151.92     3276.29    103.98 o 
   3   6   9     1189.54     1234.21    105.22 o 
   4   6   9     2723.95     2691.66    137.07 o 
   5   6   9     2110.87     2160.10     87.78 o 
   6   6   9     1280.63     1363.74     83.80 o 
   7   6   9        3.14      -27.03     78.41 o 
   8   6   9      242.16      214.77     83.86 o 
   9   6   9     3070.36     3145.27    127.63 o 
  10   6   9      310.22      350.92     84.68 o 
  11   6   9       30.87       82.28     81.77 o 
  12   6   9     3528.81     3593.35    230.68 o 
  13   6   9     1163.78     1161.61     95.17 o 
  14   6   9      110.47      151.53     85.82 o 
  15   6   9     1014.03     1064.96    101.85 o 
  16   6   9     3065.05     3080.53    119.39 o 
  17   6   9      202.35      178.57    108.88 o 
  18   6   9      617.96      584.77    119.48 o 
  19   6   9      939.00      936.14    127.21 o 
  20   6   9      450.05      407.07    120.47 o 
  21   6   9       11.67       -3.39    112.75 o 
  22   6   9     1123.22     1094.82    135.49 o 
  23   6   9      795.65      790.62    145.39 o 
  24   6   9      364.22      400.52    202.90 o 
  25   6   9      474.05      398.46    155.63 o 
  26   6   9      439.16      365.94    155.21 o 
  27   6   9      413.71      412.71    217.55 o 
  28   6   9       21.59       -0.81    165.67 o 
   0   7   9     8945.35     9500.13    247.44 o 
   1   7   9       74.75      125.60    108.20 o 
   2   7   9      241.54      241.81    105.75 o 
   3   7   9     1943.30     2047.43    111.04 o 
   4   7   9      834.56      914.87    110.97 o 
   5   7   9      137.34      119.00    106.67 o 
   6   7   9     1351.16     1307.92    119.92 o 
   7   7   9     1622.92     1818.91    230.43 o 
   8   7   9      669.57      705.33     90.62 o 
   9   7   9      181.63      235.20     94.57 o 
  10   7   9     1153.07     1154.40    123.07 o 
  11   7   9     1676.01     1593.56    119.33 o 
  12   7   9      942.79     1015.66    124.21 o 
  13   7   9     1350.87     1409.29    123.57 o 
  14   7   9     1974.41     1858.14    167.17 o 
  15   7   9     1666.79     1655.66    129.92 o 
  16   7   9      903.88      961.44    166.83 o 
  17   7   9      901.56      851.77    131.77 o 
  18   7   9     1519.91     1518.59    138.39 o 
  19   7   9      215.90      200.41    122.28 o 
  20   7   9     1090.44     1101.71    139.47 o 
  21   7   9     1352.51     1370.09    140.16 o 
  22   7   9       40.46        0.22    136.02 o 
  23   7   9        1.17       -1.48     50.38 o 
  24   7   9      550.10      593.38    152.54 o 
  25   7   9     1011.62     1041.58    159.10 o 
  26   7   9       12.44      -10.08    156.79 o 
  27   7   9      254.25      227.69    222.46 o 
   1   8   9     2178.80     2414.97    191.84 o 
   2   8   9     1687.30     1794.15    126.88 o 
   3   8   9     1224.94     1298.75    131.24 o 
   4   8   9      242.56      232.09    163.53 o 
   6   8   9     1801.56     1832.76    151.21 o 
   7   8   9      334.11      353.86    164.52 o 
   8   8   9     1982.15     1958.30    173.90 o 
   9   8   9     1223.30     1291.21    169.46 o 
  10   8   9      294.00      294.68    157.58 o 
  11   8   9       57.53       84.23    151.92 o 
  12   8   9     2224.76     2243.53    136.22 o 
  13   8   9      634.15      537.23    172.63 o 
  14   8   9       37.13      -62.41    154.27 o 
  15   8   9      582.78      583.73    138.00 o 
  16   8   9      910.86      910.91    136.30 o 
  17   8   9       38.17       12.70    129.80 o 
  18   8   9       76.07       54.42    131.23 o 
  19   8   9      611.74      647.77    146.66 o 
  20   8   9     1263.13     1199.14    148.05 o 
  21   8   9      100.47      137.16    188.21 o 
  22   8   9      692.58      700.96    154.28 o 
  23   8   9     1202.69     1159.55    160.83 o 
  24   8   9      165.67      197.69    165.55 o 
   3   9   9     1212.88     1285.50    194.88 o 
   4   9   9     2945.32     2938.33    192.95 o 
   5   9   9        6.33       28.23    180.60 o 
   6   9   9      282.28      313.90    184.52 o 
   7   9   9     1493.93     1296.74    202.26 o 
   8   9   9     1677.94     1844.13    199.13 o 
   9   9   9      244.88      175.11    184.69 o 
  10   9   9     1515.85     1612.15    199.18 o 
  11   9   9     1591.84     1692.99    200.51 o 
  12   9   9      246.38      236.21    182.73 o 
  13   9   9      364.90      362.72    189.57 o 
  14   9   9     1394.00     1562.22    207.36 o 
  15   9   9      196.57      254.86    194.00 o 
  16   9   9      115.19       97.78    149.51 o 
  17   9   9     1584.23     1633.92    168.21 o 
  18   9   9      317.59      294.20    152.25 o 
  19   9   9      112.56       37.83    154.02 o 
  20   9   9      484.15      705.76    162.80 o 
  21   9   9      696.88      517.06    171.10 o 
  22   9   9      863.23      799.55    275.33 o 
  10  10   9      241.72      217.42    226.86 o 
  11  10   9        4.75       43.85    218.01 o 
  12  10   9     1690.77     1846.59    238.39 o 
  13  10   9      669.90      679.93    248.88 o 
  14  10   9        0.08       30.42    217.69 o 
  15  10   9      456.01      433.61    232.77 o 
  16  10   9     1191.71     1266.72    242.12 o 
  17  10   9      120.85        4.45    230.12 o 
  18  10   9      309.53      322.48    257.03 o 
   0   0  10     7585.64     7797.84    328.31 o 
   1   0  10     4761.53     4778.47    143.10 o 
   2   0  10     2468.19     2489.10     67.42 o 
   3   0  10     1389.49     1392.44     66.43 o 
   4   0  10      977.40     1000.37     72.64 o 
   5   0  10      131.52      151.44     79.45 o 
   6   0  10      994.67      992.76     83.25 o 
   7   0  10     4362.74     4393.62     94.96 o 
   8   0  10      202.64      231.89     82.31 o 
   9   0  10       37.18       41.68     77.12 o 
  10   0  10     1389.78     1552.33     87.80 o 
  11   0  10     3615.69     3406.09    109.26 o 
  12   0  10      442.62      510.11    128.28 o 
  13   0  10       58.92      113.71     88.99 o 
  14   0  10     3887.37     3748.72    116.68 o 
  15   0  10      137.50      165.71    141.53 o 
  16   0  10      753.41      777.01    157.10 o 
  17   0  10     2340.38     2275.01    169.87 o 
  18   0  10     1430.83     1598.14    170.37 o 
  19   0  10      298.61      204.00    176.78 o 
  20   0  10     1551.10     1462.63    196.74 o 
  21   0  10     1314.40     1276.90    199.78 o 
  22   0  10       11.66        8.99    196.37 o 
  23   0  10      151.32      139.48    194.55 o 
  24   0  10      513.45      543.37    222.64 o 
  25   0  10      803.60      798.19    254.30 o 
   1   1  10     1092.64     1071.56     48.63 o 
   2   1  10     1472.20     1519.91     59.61 o 
   3   1  10       81.22       98.52     50.96 o 
   4   1  10     1240.00     1209.25     56.14 o 
   5   1  10     3052.85     2976.50     58.49 o 
   6   1  10      498.04      478.99     57.67 o 
   7   1  10       46.31       10.36     57.08 o 
   8   1  10     1606.62     1573.22     66.73 o 
   9   1  10     2259.85     2199.01     64.85 o 
  10   1  10      368.10      349.13     61.46 o 
  11   1  10     1650.77     1641.53     67.94 o 
  12   1  10     4262.83     4243.24     76.21 o 
  13   1  10     1959.62     2054.03     81.30 o 
  14   1  10       63.42      110.17     66.82 o 
  15   1  10     2172.24     2160.79    105.18 o 
  16   1  10     3001.78     3008.64     83.52 o 
  17   1  10      547.58      536.52    117.55 o 
  18   1  10      118.83       85.68    107.44 o 
  19   1  10     2506.41     2432.84    125.77 o 
  20   1  10     1364.51     1210.95    141.04 o 
  21   1  10        0.05       46.86    123.42 o 
  22   1  10     1116.47     1324.43    232.91 o 
  24   1  10      348.57      396.21    212.75 o 
  25   1  10      159.23      130.20    224.60 o 
   0   2  10      922.03      985.04     95.30 o 
   1   2  10      620.34      637.08     58.42 o 
   2   2  10        4.68       26.53     55.79 o 
   3   2  10     6351.84     6380.68     86.70 o 
   4   2  10     3706.71     3682.64     63.29 o 
   5   2  10      928.70      939.85     59.95 o 
   6   2  10       55.72       75.32     55.05 o 
   7   2  10     3387.23     3347.20     63.26 o 
   8   2  10     2214.51     2182.01     59.53 o 
   9   2  10       12.47        1.43     57.35 o 
  10   2  10     3035.96     3050.95     66.10 o 
  11   2  10      898.39      974.89     75.58 o 
  12   2  10      318.37      284.79     71.93 o 
  13   2  10     1791.25     1664.06     74.69 o 
  14   2  10      471.50      490.33     77.24 o 
  15   2  10     2057.22     2144.02     78.37 o 
  16   2  10       18.21       -1.53     74.13 o 
  17   2  10      351.20      316.30     80.29 o 
  18   2  10      803.49      811.37     89.30 o 
  19   2  10       64.62       71.66     94.66 o 
  20   2  10      571.40      567.06    102.90 o 
  21   2  10     1957.83     1990.25    107.36 o 
  22   2  10     1413.99     1310.95    147.82 o 
  23   2  10      160.39      182.28    190.48 o 
  25   2  10     1209.54     1028.12    242.52 o 
  26   2  10        4.96      195.03    240.09 o 
  27   2  10      197.25       37.30    543.63 o 
  28   2  10     1054.68      917.41    281.43 o 
  29   2  10      166.00      232.24    285.99 o 
   1   3  10     1193.82     1215.15     66.83 o 
   2   3  10     2164.66     2084.82     61.43 o 
   3   3  10      275.72      246.96     59.12 o 
   4   3  10      404.02      405.85     63.38 o 
   5   3  10     1455.53     1498.64     66.55 o 
   6   3  10     1806.73     1773.54     67.23 o 
   7   3  10      351.55      315.13     68.62 o 
   8   3  10     2068.63     1991.50     66.82 o 
   9   3  10     3150.17     3168.92     69.66 o 
  10   3  10      179.85      134.39     62.44 o 
  11   3  10      688.76      600.03     78.04 o 
  12   3  10     3102.36     3135.39     78.32 o 
  13   3  10     1538.94     1465.89     77.19 o 
  14   3  10      423.15      440.73     81.89 o 
  15   3  10     2102.35     2051.81     94.85 o 
  16   3  10     1278.47     1095.67    100.60 o 
  17   3  10      397.37      360.67    115.93 o 
  18   3  10       98.22      175.47    117.56 o 
  19   3  10     3362.86     3352.98    110.77 o 
  20   3  10     1360.84     1268.50    110.66 o 
  21   3  10       63.56      104.11    105.92 o 
  22   3  10     1670.96     1740.70    125.39 o 
  23   3  10     1371.97     1296.45    128.01 o 
  24   3  10      263.83      324.06    122.26 o 
  25   3  10      317.78      341.58    127.08 o 
  26   3  10      828.84      880.66    142.26 o 
  27   3  10     1044.87     1183.91    191.87 o 
  28   3  10       16.10       -4.01    266.43 o 
   0   4  10     7022.04     7374.83    165.20 o 
   1   4  10     3531.38     3591.39     81.30 o 
   2   4  10     1400.03     1271.76     72.97 o 
   3   4  10     1587.63     1585.14     64.69 o 
   4   4  10     1441.52     1419.06     72.36 o 
   5   4  10      153.69      165.86     65.74 o 
   6   4  10      414.63      363.92     71.28 o 
   7   4  10     3544.15     3570.40     78.00 o 
   8   4  10      401.80      372.52     72.08 o 
   9   4  10       25.21       25.22     66.17 o 
  10   4  10      719.94      663.56     76.92 o 
  11   4  10     2641.53     2776.86     87.90 o 
  12   4  10      322.51      291.85     73.03 o 
  13   4  10      138.60      164.20     83.94 o 
  14   4  10     2197.81     2078.11     96.70 o 
  15   4  10      184.89      161.53     84.95 o 
  16   4  10      664.47      543.21     94.79 o 
  17   4  10     1845.30     1691.55    124.95 o 
  18   4  10      993.54     1023.78    104.92 o 
  19   4  10      159.91      193.31    101.37 o 
  20   4  10     1560.65     1569.28    111.02 o 
  21   4  10     1207.04     1273.56    149.65 o 
  22   4  10       28.34      -18.97    142.52 o 
  23   4  10      129.77      125.58    121.82 o 
  24   4  10      800.78      881.03    124.85 o 
  25   4  10      768.85      677.70    180.65 o 
  26   4  10      100.62      141.88    138.39 o 
  27   4  10      830.33      855.09    154.93 o 
  28   4  10     1180.49      951.04    261.43 o 
   1   5  10      765.06      749.63     96.64 o 
   2   5  10     1162.46     1111.40     92.32 o 
   3   5  10       12.07       47.33     75.80 o 
   4   5  10     1470.42     1625.41     71.42 o 
   5   5  10     3591.06     3655.44    111.38 o 
   6   5  10       81.81       34.20     78.07 o 
   7   5  10       19.16       58.04     67.42 o 
   8   5  10      607.33      567.75     77.55 o 
   9   5  10     1118.86     1091.41     94.07 o 
  10   5  10      491.23      448.57     81.82 o 
  11   5  10     2020.86     1989.28     85.46 o 
  12   5  10     3187.70     3075.98    119.81 o 
  13   5  10     1709.13     1635.53     98.47 o 
  14   5  10        5.25       -2.09     88.23 o 
  15   5  10     1656.65     1734.88    115.99 o 
  16   5  10     3329.89     3198.07    131.53 o 
  17   5  10      517.26      522.15    102.00 o 
  18   5  10      222.09      182.51    102.59 o 
  19   5  10     1401.63     1461.47    118.09 o 
  20   5  10      859.94      815.75    121.06 o 
  21   5  10       39.69       21.00    116.28 o 
  22   5  10      704.10      735.51    156.16 o 
  23   5  10     2140.41     2211.85    147.97 o 
  24   5  10      316.31      379.85    186.41 o 
  25   5  10       45.03       92.86    153.22 o 
  26   5  10      317.21      344.04    167.60 o 
   1   6  10      760.21      744.48    106.48 o 
   2   6  10      109.42      114.55     92.78 o 
   3   6  10     3333.04     3549.66    115.44 o 
   4   6  10     1826.30     1832.27    107.98 o 
   5   6  10      532.45      466.69     88.78 o 
   6   6  10      325.37      373.35     91.79 o 
   7   6  10     2521.66     2540.84     88.05 o 
   8   6  10     1032.73      995.87     93.96 o 
   9   6  10        3.12       22.31     88.53 o 
  10   6  10     2801.88     2787.88    150.58 o 
  11   6  10     1040.95     1116.92    102.31 o 
  12   6  10      112.36       47.43    105.97 o 
  13   6  10      811.99      730.29    105.59 o 
  14   6  10      990.61     1035.88    107.30 o 
  15   6  10     1118.27     1143.93    108.11 o 
  16   6  10       21.15       13.58     51.60 o 
  17   6  10      442.73      454.73    113.90 o 
  18   6  10      783.17      705.10    134.91 o 
  19   6  10        1.92       11.32     53.58 o 
  20   6  10      345.13      291.14    135.87 o 
  21   6  10     1394.85     1364.77    155.11 o 
  22   6  10      738.65      686.63    153.67 o 
  23   6  10      121.03      136.25    142.67 o 
  24   6  10     1612.48     1519.79    163.68 o 
  25   6  10      844.74      793.33    170.81 o 
   1   7  10      940.06      946.49    117.30 o 
   2   7  10      858.57      898.21    116.43 o 
   3   7  10      307.40      340.19    110.60 o 
   4   7  10      202.20      214.59    113.51 o 
   5   7  10      670.58      659.62    118.53 o 
   6   7  10     1364.10     1338.45    167.15 o 
   7   7  10      489.36      475.56    112.95 o 
   8   7  10     2688.10     2871.69    117.58 o 
   9   7  10     2791.51     2927.21    158.02 o 
  10   7  10       42.52      119.42    102.31 o 
  11   7  10      245.11      313.98    108.78 o 
  12   7  10     2685.48     2419.30    141.78 o 
  13   7  10      969.40      893.34    178.49 o 
  14   7  10      370.60      390.30    132.13 o 
  15   7  10     1420.30     1532.71    140.39 o 
  16   7  10      821.54      739.86    130.82 o 
  17   7  10      244.56      308.71    134.91 o 
  18   7  10        7.00       39.95    135.23 o 
  19   7  10     2582.44     2598.86    156.70 o 
  20   7  10     1279.12     1359.55    160.55 o 
  21   7  10      101.26      103.40    150.56 o 
  22   7  10      949.93     1015.31    148.74 o 
  23   7  10      702.00      629.34    246.91 o 
   0   8  10     3204.30     3337.79    196.73 o 
   1   8  10     1454.77     1620.51    139.02 o 
   2   8  10      351.72      286.16    129.66 o 
   3   8  10     1703.51     1730.76    214.37 o 
   4   8  10     1168.89     1260.82    134.21 o 
   5   8  10      150.61      138.98    135.61 o 
   6   8  10      139.27      281.61    171.53 o 
   7   8  10     2084.53     1986.39    193.16 o 
   8   8  10      483.08      525.52    180.91 o 
   9   8  10       10.13      -34.92    166.43 o 
  10   8  10      484.48      502.10    177.12 o 
  11   8  10     1243.79     1230.70    190.31 o 
  12   8  10      122.28       20.74    182.21 o 
  13   8  10      316.62      381.68    174.96 o 
  14   8  10      887.60      927.69    193.84 o 
  15   8  10      319.11      253.39    182.72 o 
  16   8  10      237.78      234.07    145.01 o 
  17   8  10      893.05      919.09    159.94 o 
  18   8  10      667.85      727.99    164.81 o 
  19   8  10       23.25      -41.54    155.15 o 
  20   8  10      845.15      743.25    273.38 o 
  21   8  10      844.39      916.82    173.99 o 
   1   9  10      451.43      450.15    214.39 o 
   2   9  10     1345.80     1525.64    205.85 o 
   3   9  10        7.79       93.32    205.25 o 
   4   9  10      798.10      861.01    224.62 o 
   5   9  10     2223.77     2321.91    224.48 o 
   6   9  10      117.76       53.16    193.65 o 
   7   9  10       43.79      -14.22    196.20 o 
   8   9  10      103.53       29.57    194.40 o 
   9   9  10      555.48      520.62    207.05 o 
  10   9  10      376.76      387.93    206.37 o 
  11   9  10     1224.53     1390.85    212.60 o 
  12   9  10     1270.00     1336.64    216.92 o 
  13   9  10     1068.65     1188.05    217.93 o 
  14   9  10        5.11      104.54    202.04 o 
  15   9  10      996.55     1034.49    231.84 o 
  16   9  10     1755.10     1976.15    217.18 o 
  17   9  10      340.64      236.46    180.64 o 
  18   9  10      377.24      365.87    246.30 o 
   8  10  10      511.79      508.30    248.76 o 
   9  10  10        2.62       39.20    235.69 o 
  10  10  10     1006.83      932.18    255.17 o 
  11  10  10      882.58     1002.20    266.75 o 
  13  10  10      235.39      241.00    252.17 o 
   1   0  11     1730.23     1813.27     74.40 o 
   2   0  11     1736.23     1796.11     77.20 o 
   3   0  11      260.85      191.97     76.41 o 
   4   0  11      265.14      287.08     77.79 o 
   5   0  11     3373.34     3411.00     82.84 o 
   6   0  11     7787.78     8130.82    192.07 o 
   7   0  11       21.35       16.66     77.65 o 
   8   0  11      672.07      615.76     83.43 o 
   9   0  11     1624.64     1508.20    120.36 o 
  10   0  11        2.99      -39.01     91.45 o 
  11   0  11     1123.31     1212.10    111.33 o 
  12   0  11     2071.43     1982.66    113.74 o 
  13   0  11     1206.61     1169.39    117.37 o 
  14   0  11        7.75       23.74    101.97 o 
  15   0  11     1649.40     1625.58    122.92 o 
  16   0  11       80.85       27.48    112.58 o 
  17   0  11      431.95      358.29    129.68 o 
  18   0  11       32.35       78.39    112.28 o 
  19   0  11     2182.70     2187.34    128.93 o 
  20   0  11      238.48      266.40    128.80 o 
  21   0  11      171.67      244.23    134.12 o 
  22   0  11     1615.58     1544.45    173.83 o 
  23   0  11     2013.48     1918.94    198.35 o 
  24   0  11      147.01      181.57    167.57 o 
  25   0  11      110.58      214.63    240.25 o 
   0   1  11     1112.95     1149.97     74.27 o 
   1   1  11     1493.34     1505.21     55.69 o 
   2   1  11       46.25       67.55     51.49 o 
   3   1  11     2883.40     2970.93     59.22 o 
   4   1  11      609.94      575.97     58.51 o 
   5   1  11      481.93      466.38     57.96 o 
   6   1  11     1197.05     1109.29     66.15 o 
   7   1  11     2832.92     3008.06     66.33 o 
   8   1  11      543.92      553.88     74.82 o 
   9   1  11       36.91       81.90     64.83 o 
  10   1  11     1886.28     1867.70     66.30 o 
  11   1  11     1800.60     1724.14     76.74 o 
  12   1  11        0.70        0.84     65.38 o 
  13   1  11      617.51      635.83     73.92 o 
  14   1  11     1661.97     1625.03     88.20 o 
  15   1  11      709.64      680.27     84.91 o 
  16   1  11       40.18       47.66     94.88 o 
  17   1  11     1506.93     1461.26     90.65 o 
  18   1  11     1133.74     1064.68     92.93 o 
  19   1  11       36.73       13.80     89.75 o 
  20   1  11      382.58      354.04    112.72 o 
  21   1  11     1815.61     1867.09    153.97 o 
  22   1  11      518.57      543.81    128.46 o 
  23   1  11      169.14      129.01    152.30 o 
  24   1  11      650.40      639.47    165.39 o 
  25   1  11     1039.73      949.98    185.08 o 
  26   1  11       16.20       24.05    183.09 o 
   1   2  11     1058.00     1061.53     58.95 o 
   2   2  11     4512.07     4660.27     75.10 o 
   3   2  11      197.18      245.33     66.48 o 
   4   2  11      313.54      267.97     62.97 o 
   5   2  11     1806.70     1766.85     71.26 o 
   6   2  11      162.19      172.28     62.86 o 
   7   2  11      218.39      190.18     64.66 o 
   8   2  11      304.32      349.33     67.14 o 
   9   2  11     2942.56     2898.72     71.77 o 
  10   2  11     2360.21     2324.39     74.46 o 
  11   2  11      973.64      973.26     76.85 o 
  12   2  11      360.59      319.03     70.70 o 
  13   2  11     1241.77     1212.82     76.07 o 
  14   2  11      265.01      246.35     74.88 o 
  15   2  11     1565.07     1519.97     88.85 o 
  16   2  11     1320.47     1278.59     84.11 o 
  17   2  11      618.49      537.11     84.53 o 
  18   2  11     1125.18     1023.37    101.88 o 
  19   2  11     2281.69     2294.25    110.22 o 
  20   2  11      374.77      248.69    141.15 o 
  21   2  11       16.76       77.79    131.86 o 
  22   2  11      154.33      255.40    145.35 o 
  23   2  11     1272.56     1204.07    163.42 o 
  24   2  11       26.40      -23.99    173.90 o 
  25   2  11      143.37      222.20    176.55 o 
  26   2  11      837.95      773.72    195.79 o 
   0   3  11     1359.95     1350.87     82.02 o 
   1   3  11      640.23      593.21     62.21 o 
   2   3  11      734.85      760.50     67.73 o 
   3   3  11     2669.97     2747.91     68.64 o 
   4   3  11      835.66      919.63     72.51 o 
   5   3  11      237.56      237.01     70.26 o 
   6   3  11     1147.26     1121.92     77.96 o 
   7   3  11     2931.37     2880.08     79.28 o 
   8   3  11      280.84      255.24     75.26 o 
   9   3  11      180.32      152.24     73.80 o 
  10   3  11      990.77     1070.13     80.93 o 
  11   3  11     1919.69     1949.55     76.56 o 
  12   3  11        5.77       -6.57     83.87 o 
  13   3  11     1122.82     1125.80     90.03 o 
  14   3  11     3019.11     3055.90     83.12 o 
  15   3  11     1209.80     1186.30     89.93 o 
  16   3  11       36.04        2.47     84.75 o 
  17   3  11     1213.38     1234.66    109.27 o 
  18   3  11      647.92      630.60    113.45 o 
  19   3  11       94.25      108.81    105.62 o 
  20   3  11      786.75      692.96    117.06 o 
  21   3  11     1615.09     1728.32    161.42 o 
  22   3  11      230.92      199.83    133.41 o 
  23   3  11       99.02       91.40    131.21 o 
  24   3  11      369.42      319.39    246.28 o 
  25   3  11      839.02      878.34    193.70 o 
   1   4  11     1113.10     1141.49     76.58 o 
   2   4  11     1586.72     1546.48     79.77 o 
   3   4  11       82.74      108.72     68.27 o 
   4   4  11      167.58      154.90     70.15 o 
   5   4  11     2596.67     2617.69     78.11 o 
   6   4  11     5426.06     5250.83    114.26 o 
   7   4  11       24.45       24.80     61.77 o 
   8   4  11      507.09      511.80     82.05 o 
   9   4  11     1792.70     1848.12     83.15 o 
  10   4  11       26.62       34.57     78.23 o 
  11   4  11     1242.37     1135.74     90.73 o 
  12   4  11     1515.89     1467.76    101.49 o 
  13   4  11     1342.06     1372.41    134.83 o 
  14   4  11        1.58       -5.96     80.67 o 
  15   4  11     1530.26     1374.48    111.88 o 
  16   4  11      122.56       86.48     99.37 o 
  17   4  11      596.92      571.55    111.12 o 
  18   4  11        4.80       41.19    101.84 o 
  19   4  11     1830.53     1824.37    125.65 o 
  20   4  11      279.57      256.71    119.00 o 
  21   4  11       32.74        1.54    150.57 o 
  22   4  11     1223.11     1084.53    138.59 o 
  23   4  11     1462.03     1481.10    175.11 o 
  24   4  11      128.53      198.12    149.27 o 
   0   5  11      700.49      657.98    149.51 o 
   1   5  11     1515.79     1543.18     86.63 o 
   2   5  11      116.80      111.44     79.60 o 
   3   5  11     2039.04     2075.04     82.51 o 
   4   5  11      357.59      412.05     80.64 o 
   5   5  11      314.15      282.15     78.85 o 
   6   5  11      882.35      864.41     79.61 o 
   7   5  11     2096.41     2190.33    125.38 o 
   8   5  11      619.35      601.69     84.11 o 
   9   5  11       18.95       10.42     59.89 o 
  10   5  11     2218.55     2189.56     99.98 o 
  11   5  11     1516.83     1472.75    102.14 o 
  12   5  11        2.12       14.30    112.11 o 
  13   5  11      320.37      262.81    101.35 o 
  14   5  11      564.99      513.07    103.09 o 
  15   5  11      434.65      457.02    109.79 o 
  16   5  11       52.13       43.64    120.76 o 
  17   5  11     1398.61     1490.52    116.08 o 
  18   5  11     1314.14     1361.87    127.12 o 
  19   5  11       40.65      109.30    142.64 o 
  20   5  11      119.19      114.82    143.78 o 
  21   5  11     1435.52     1421.38    138.25 o 
  22   5  11      692.82      531.74    145.24 o 
  23   5  11      130.17      194.06    227.11 o 
   1   6  11     1180.88     1286.85    114.93 o 
   2   6  11     2985.80     3068.18     97.33 o 
   3   6  11      336.91      343.74     92.87 o 
   4   6  11      318.92      312.03     95.14 o 
   5   6  11     1638.76     1654.03    102.21 o 
   6   6  11      482.78      564.64     92.49 o 
   7   6  11        2.33       33.06     95.09 o 
   8   6  11      328.69      385.71    104.23 o 
   9   6  11     1687.92     1764.34    152.17 o 
  10   6  11     1066.11      998.31    109.76 o 
  11   6  11      477.83      409.99    106.27 o 
  12   6  11      461.85      463.81    108.46 o 
  13   6  11      731.10      733.97    132.55 o 
  14   6  11       96.98      169.79    108.68 o 
  15   6  11     1089.22     1035.03    119.22 o 
  16   6  11      777.13      704.86    152.48 o 
  17   6  11      258.62      226.78    145.33 o 
  18   6  11      548.71      457.92    163.52 o 
  19   6  11     1734.36     1738.42    159.60 o 
  20   6  11      198.30      107.95    148.15 o 
  21   6  11       13.37       -9.09    106.12 o 
   0   7  11     1009.96      988.49    186.88 o 
   1   7  11      609.44      694.00    127.05 o 
   2   7  11     1066.60     1169.67    103.53 o 
   3   7  11     2180.78     2279.58    128.41 o 
   4   7  11      657.25      735.03    128.49 o 
   5   7  11      380.84      383.46    123.77 o 
   6   7  11      774.46      827.17    120.12 o 
   7   7  11     2004.65     2125.75    125.25 o 
   8   7  11      121.94      115.77    123.93 o 
   9   7  11       38.19       68.28    127.45 o 
  10   7  11      441.46      446.58    122.86 o 
  11   7  11     1060.84     1129.94    125.96 o 
  12   7  11        0.83       31.99    141.03 o 
  13   7  11      754.39      735.70    152.63 o 
  14   7  11     2882.35     2827.45    158.00 o 
  15   7  11      630.66      563.59    152.82 o 
  16   7  11       13.60       67.30    146.13 o 
  17   7  11      773.89      696.29    160.15 o 
  18   7  11      338.57      363.49    166.37 o 
  19   7  11       11.08       -2.03    162.46 o 
   1   8  11      647.72      630.49    201.34 o 
   2   8  11     1162.33     1155.73    142.17 o 
   3   8  11       71.06       73.78    136.55 o 
   4   8  11       67.16      102.69    139.35 o 
   5   8  11     1407.06     1584.01    163.14 o 
   6   8  11     1908.85     1903.22    153.31 o 
   7   8  11       66.77      138.57    183.58 o 
   8   8  11      295.20      231.00    191.25 o 
   9   8  11     1494.54     1402.92    196.40 o 
  10   8  11      181.46      233.19    192.02 o 
  11   8  11      732.42      682.49    206.16 o 
  12   8  11      704.21      631.00    208.87 o 
  13   8  11      874.81      802.87    202.98 o 
  14   8  11        7.42      -56.04    200.12 o 
  15   8  11      951.10      845.74    177.70 o 
  16   8  11      216.95      168.53    218.46 o 
   1   9  11      618.28      657.74    222.06 o 
   2   9  11      156.42      165.59    214.21 o 
   3   9  11     1003.62     1051.57    230.53 o 
   4   9  11      251.67      359.16    218.43 o 
   5   9  11       37.55       60.69    211.16 o 
   6   9  11      538.42      474.78    229.41 o 
   7   9  11     1341.00     1454.31    225.75 o 
   8   9  11      408.32      412.12    221.07 o 
   9   9  11       83.40       49.60    165.06 o 
  10   9  11     1601.71     1560.97    227.92 o 
  11   9  11     1228.41     1287.80    237.12 o 
   0   0  12     3716.29     3912.32    185.08 o 
   1   0  12      314.23      317.85     81.91 o 
   2   0  12       91.17       49.81     94.05 o 
   3   0  12     3252.02     3405.00    101.85 o 
   4   0  12      787.59      777.08    101.70 o 
   5   0  12      217.58      210.04     85.84 o 
   6   0  12      580.11      525.43    102.33 o 
   7   0  12     2796.01     2818.50    101.35 o 
   8   0  12       34.04       42.60    116.88 o 
   9   0  12      220.58      193.39     95.54 o 
  10   0  12      240.71      268.51    100.52 o 
  11   0  12     1577.82     1557.98    108.69 o 
  12   0  12      785.20      797.82    187.70 o 
  13   0  12     1972.64     2124.48    113.74 o 
  14   0  12      756.92      692.17    131.44 o 
  15   0  12     1723.90     1662.12    140.14 o 
  16   0  12      665.05      550.79    141.12 o 
  17   0  12      943.66      787.35    141.26 o 
  18   0  12      771.67      721.19    147.71 o 
  19   0  12       42.86       23.71    202.54 o 
  20   0  12      569.09      550.44    157.56 o 
  21   0  12     1588.53     1634.60    167.37 o 
  22   0  12       10.40        8.02    169.06 o 
   1   1  12     2187.42     2216.83     65.99 o 
   2   1  12     1140.18     1176.33     66.16 o 
   3   1  12     1005.86     1030.83     68.09 o 
   4   1  12      200.26      177.34     63.62 o 
   5   1  12     2675.94     2769.63     67.21 o 
   6   1  12      757.64      749.79     68.16 o 
   7   1  12      125.52      112.20     63.25 o 
   8   1  12      495.65      465.97     66.81 o 
   9   1  12     2040.36     2190.64     74.98 o 
  10   1  12       61.97      131.73     69.78 o 
  11   1  12      165.46      186.01     82.22 o 
  12   1  12      545.35      442.67     89.99 o 
  13   1  12      915.00      910.82    109.32 o 
  14   1  12        0.18       49.39    101.29 o 
  15   1  12      703.51      640.12     98.23 o 
  16   1  12     1090.78     1049.07    103.32 o 
  17   1  12      194.56      152.68     98.98 o 
  18   1  12      282.71      209.08     97.06 o 
  19   1  12     1262.61     1187.11    128.08 o 
  20   1  12      135.31      132.06    108.18 o 
  21   1  12       46.19       49.53    113.30 o 
  22   1  12      520.40      489.59    141.24 o 
   0   2  12       79.60       39.83     90.18 o 
   1   2  12     1187.72     1210.25     80.15 o 
   2   2  12        1.89      -19.75     69.55 o 
   3   2  12     1218.93     1220.69     78.42 o 
   4   2  12     2142.38     2102.53     70.49 o 
   5   2  12       10.58       19.35     29.79 o 
   6   2  12      287.04      292.31     70.63 o 
   7   2  12     2382.78     2468.48     72.60 o 
   8   2  12      469.27      412.15     78.27 o 
   9   2  12      195.05      197.56     74.47 o 
  10   2  12     1346.94     1279.64     95.91 o 
  11   2  12     2518.36     2544.78     83.70 o 
  12   2  12      105.47      145.35     74.67 o 
  13   2  12      472.55      476.66     84.51 o 
  14   2  12      856.86      836.07     86.72 o 
  15   2  12      915.78      906.80     92.56 o 
  16   2  12       46.79       33.21     95.35 o 
  17   2  12     1833.74     1904.09    109.60 o 
  18   2  12      368.76      366.74    106.88 o 
  19   2  12      387.74      326.21    126.60 o 
  20   2  12      151.27      158.37    149.03 o 
  21   2  12     1218.83     1193.91    140.99 o 
   1   3  12     2203.64     2369.10     71.58 o 
   2   3  12      678.52      672.56     68.39 o 
   3   3  12      696.26      732.75     68.71 o 
   4   3  12       52.82       76.46     68.36 o 
   5   3  12     3287.91     3426.90     75.70 o 
   6   3  12      546.08      608.13     85.80 o 
   7   3  12      195.64      140.89    116.13 o 
   8   3  12     1879.41     1898.38     92.54 o 
   9   3  12     1567.21     1558.98     94.73 o 
  10   3  12       43.09      -14.26    100.92 o 
  11   3  12      300.76      312.84     99.07 o 
  12   3  12      718.81      697.88    108.82 o 
  13   3  12     1042.39     1135.37     99.35 o 
  14   3  12       26.65       14.09     27.85 o 
  15   3  12      725.17      738.37    104.21 o 
  16   3  12      809.51      731.98    122.99 o 
  17   3  12      189.21      153.24    105.33 o 
  18   3  12      102.44      132.56    105.57 o 
  19   3  12      989.65     1031.92    115.47 o 
  20   3  12      407.37      431.82    124.68 o 
  21   3  12      153.33      158.16    246.71 o 
   0   4  12     1876.79     1749.40    107.17 o 
   1   4  12      309.90      324.95     71.75 o 
   2   4  12      106.34      115.23     70.00 o 
   3   4  12     2549.33     2528.40     81.50 o 
   4   4  12      489.90      513.09     84.84 o 
   5   4  12      138.43      131.78     90.58 o 
   6   4  12      627.02      630.14     87.56 o 
   7   4  12     2345.45     2353.43     99.72 o 
   8   4  12       22.92       22.07    103.10 o 
   9   4  12      181.89      139.29     88.77 o 
  10   4  12      416.97      422.91     93.71 o 
  11   4  12     1496.07     1480.49    100.07 o 
  12   4  12      526.43      455.27    110.97 o 
  13   4  12     1474.52     1465.41    140.27 o 
  14   4  12      972.76      922.05    116.53 o 
  15   4  12     1460.87     1402.27    121.06 o 
  16   4  12      304.11      304.90    118.32 o 
  17   4  12      869.73      903.40    149.68 o 
  18   4  12      797.90      777.92    134.18 o 
  19   4  12       57.15       89.42    132.30 o 
   1   5  12     1609.30     1675.12     86.43 o 
   2   5  12      965.20     1002.43     85.92 o 
   3   5  12      961.43     1023.07    101.27 o 
   4   5  12      430.81      475.01     93.35 o 
   5   5  12     1630.64     1660.12     92.87 o 
   6   5  12      548.08      532.25     92.86 o 
   7   5  12       42.06       17.45     85.14 o 
   8   5  12       50.76       67.52     86.94 o 
   9   5  12     2003.68     2081.47    106.10 o 
  10   5  12       53.68      151.74    106.89 o 
  11   5  12       61.97        5.81     55.21 o 
  12   5  12      500.20      491.42    137.07 o 
  13   5  12      658.93      558.32    120.75 o 
  14   5  12       29.93      111.63    112.48 o 
  15   5  12      536.35      449.45    123.85 o 
  16   5  12     1236.52     1371.48    128.95 o 
  17   5  12      164.01      212.06    126.47 o 
  18   5  12      322.73      390.29    166.40 o 
   0   6  12      176.93      178.36    122.74 o 
   1   6  12      767.23      822.89     91.41 o 
   2   6  12        0.85       35.76     83.70 o 
   3   6  12     1143.12     1308.05    109.44 o 
   4   6  12     1735.60     1720.26    109.96 o 
   5   6  12       22.39       20.05    103.44 o 
   6   6  12      175.56      211.34    125.91 o 
   7   6  12     1893.19     2094.96    147.96 o 
   8   6  12      370.29      345.95    115.95 o 
   9   6  12      178.44      270.74    218.97 o 
  10   6  12      650.71      556.88    124.05 o 
  11   6  12     1694.54     1756.07    183.82 o 
  12   6  12       15.29        8.97    120.52 o 
  13   6  12      571.86      633.69    127.89 o 
  14   6  12      385.52      390.64    127.87 o 
  15   6  12      700.62      826.83    184.98 o 
  16   6  12       12.51       35.25    198.72 o 
   1   7  12     1591.89     1630.26     99.03 o 
   2   7  12      692.11      735.04    101.78 o 
   3   7  12      416.07      411.19    139.45 o 
   4   7  12        7.17       77.31    133.90 o 
   5   7  12     2597.20     2881.39    137.54 o 
   6   7  12      601.34      689.10    137.66 o 
   7   7  12      179.57      285.63    139.95 o 
   8   7  12     1496.61     1613.10    151.76 o 
   9   7  12      944.80     1013.01    156.39 o 
  10   7  12       55.44        7.63    181.20 o 
  11   7  12      301.23      196.15    157.45 o 
  12   7  12      309.23      230.34    165.14 o 
   1   8  12      308.60      300.93    155.51 o 
   2   8  12       64.85      -13.15    126.77 o 
   3   8  12     1328.43     1353.79    157.65 o 
   4   8  12      410.15      419.40    245.94 o 
   5   8  12       49.18       -7.45    158.32 o 
   6   8  12      330.94      205.37    165.59 o 
   7   8  12     1403.12     1478.35    227.56 o 
   1   0  13     1119.58     1090.22     99.44 o 
   2   0  13       69.18       75.53     92.25 o 
   3   0  13      209.56      165.98     97.37 o 
   4   0  13        2.29      -35.69    102.67 o 
   5   0  13     1276.94     1336.89    130.19 o 
   6   0  13      422.08      410.13    111.69 o 
   7   0  13      505.39      403.85    131.24 o 
   8   0  13     1610.18     1589.70    140.10 o 
   9   0  13     2539.31     2477.74    115.21 o 
  10   0  13       18.14       66.89    110.43 o 
  11   0  13      531.02      553.29    119.87 o 
  12   0  13      719.69      588.57    143.70 o 
  13   0  13     1035.09     1005.26    146.19 o 
  14   0  13      105.00      189.45    141.58 o 
  15   0  13     1742.72     1721.15    156.93 o 
  16   0  13      304.28      255.79    152.30 o 
   0   1  13      749.02      812.40    144.03 o 
   1   1  13      701.46      704.37     78.44 o 
   2   1  13        5.23       25.67     64.72 o 
   3   1  13     2111.42     2191.53     75.27 o 
   4   1  13      853.20      871.95     75.84 o 
   5   1  13      123.33      112.79     77.59 o 
   6   1  13      253.86      253.77    124.27 o 
   7   1  13     2115.71     2201.74     77.47 o 
   8   1  13      354.98      346.47     76.86 o 
   9   1  13       39.81       44.23     81.55 o 
  10   1  13      204.63      246.15     84.24 o 
  11   1  13     1481.70     1491.49     94.65 o 
  12   1  13       12.11       75.03     98.07 o 
  13   1  13      749.83      771.19     96.45 o 
  14   1  13      360.04      360.35    126.63 o 
  15   1  13      877.95     1008.06    113.12 o 
  16   1  13       36.47       23.32    109.78 o 
   1   2  13      680.25      680.59     79.67 o 
   2   2  13      309.67      319.27     76.37 o 
   3   2  13       75.87       42.77     78.78 o 
   4   2  13      753.15      748.04     78.80 o 
   5   2  13     2332.62     2430.80     91.59 o 
   6   2  13       12.20      -16.46     88.92 o 
   7   2  13       99.72       61.97     80.03 o 
   8   2  13      173.08      127.71     91.67 o 
   9   2  13      748.40      835.03     99.08 o 
  10   2  13        6.20       77.82     78.01 o 
  11   2  13      801.62      799.46     93.78 o 
  12   2  13      848.29      989.60     86.13 o 
  13   2  13     1288.69     1221.14     88.16 o 
  14   2  13       28.86       46.31    108.26 o 
  15   2  13     1234.10     1178.70    103.92 o 
  16   2  13     1341.56     1206.06    176.61 o 
   0   3  13     1218.79     1237.94    118.40 o 
   1   3  13     1502.71     1520.40     82.48 o 
   2   3  13        9.26       47.06     73.77 o 
   3   3  13     1865.01     1917.74     86.97 o 
   4   3  13      579.57      555.71     83.63 o 
   5   3  13      186.81      192.68     79.49 o 
   6   3  13      292.96      304.05     96.69 o 
   7   3  13     2226.24     2353.51    101.07 o 
   8   3  13      214.46      172.81     90.13 o 
   9   3  13       32.75       32.37     93.50 o 
  10   3  13       99.59      127.92     91.89 o 
  11   3  13     1423.67     1386.68    103.55 o 
  12   3  13      102.54      126.27     99.62 o 
  13   3  13      435.26      428.58    109.20 o 
  14   3  13      446.23      515.95    135.81 o 
   1   4  13     1081.43     1189.13     93.51 o 
   2   4  13       70.47       60.76     79.85 o 
   3   4  13      312.06      305.44     83.66 o 
   4   4  13        9.26        3.09     82.24 o 
   5   4  13     1238.26     1202.84    100.49 o 
   6   4  13      313.73      384.72     86.68 o 
   7   4  13      146.03      173.88     90.98 o 
   8   4  13     1242.69     1311.83     89.63 o 
   9   4  13     1834.68     1868.96     90.71 o 
  10   4  13        5.39       41.26    115.40 o 
  11   4  13      337.32      329.84    120.89 o 
  12   4  13      648.71      582.51    108.57 o 
  13   4  13      745.69      683.10    127.48 o 
   0   5  13      312.82      343.04    135.88 o 
   1   5  13      293.62      301.23     94.85 o 
   2   5  13       25.53       70.32    110.36 o 
   3   5  13     1917.24     2028.51     99.53 o 
   4   5  13      873.44      951.49     99.65 o 
   5   5  13      136.43      120.10     94.07 o 
   6   5  13      177.61      199.28     89.73 o 
   7   5  13     1527.02     1539.99     92.84 o 
   8   5  13      396.96      435.87    104.81 o 
   9   5  13       10.55      -13.36    106.56 o 
  10   5  13      295.18      300.04    150.75 o 
   1   6  13      532.81      505.97    123.88 o 
   2   6  13      233.00      295.18    106.42 o 
   3   6  13       29.92      -13.03    104.62 o 
   4   6  13      410.70      399.75    108.95 o 
   5   6  13     1605.94     1661.09    125.48 o 
   0   0  14      217.80      108.91    209.67 o 
   1   0  14      817.90      708.69    133.23 o 
   2   0  14      652.30      549.20    129.89 o 
   3   0  14     2135.55     2219.38    132.21 o 
   4   0  14      150.00      153.22    149.85 o 
   5   0  14      246.72      195.90    125.07 o 
   6   0  14      104.38       72.93    158.05 o 
   1   1  14      769.65      914.03    126.47 o 
   2   1  14      572.79      547.16     97.33 o 
   3   1  14      158.98      160.21     86.66 o 
   4   1  14       55.18       63.66    103.99 o 
   5   1  14     1444.33     1383.14    105.16 o 
   6   1  14      176.94      160.87    125.07 o 
   0   2  14      413.31      458.20    156.56 o 
   1   2  14      838.24      855.89    102.05 o 
   2   2  14       64.57      107.68     97.09 o 
   3   2  14     1619.67     1674.00    111.65 o 
   4   2  14      266.87      228.96    151.42 o 
                                                 
